# Supplementary material for: Proteomic analysis of low- and high-grade human colon adenocarcinoma tissues and tissue-derived primary cell lines reveals unique biological functions of tumours and new protein biomarker candidates
Source: Clin Proteomics. 2022 Jul 16;19:27. doi: 10.1186/s12014-022-09364-y (PMC9287856; doi:10.1186/s12014-022-09364-y)
Supplement: Supplementary file 7 — Additional file 7. List of proteins found in both the tissue samples and the primary cell lines. Abbreviations: LG = low-grade colon adenocarcinoma, HG = high-grade colon adenocarcinoma, NC = normal colon. [file 12014_2022_9364_MOESM7_ESM.xlsx]

## Sheet: List of shared proteins
List of proteins found in both the tissue samples and the primary cell lines
		Cell lines		Tissues
Accession	Description	Abundance Ratio: (HG) / (LG)	P-Value	Abundance Ratio: (HG) / (LG)	P-Value	Abundance Ratio: (HG) / (NC)	P-Value	Abundance Ratio: (LG) / (NC)	P-Value
Q9C0C9	(E3-independent) E2 ubiquitin-conjugating enzyme [OS=Homo sapiens]	1.379	0.911934	0.993	0.986723	1.895	0.998388	1.949	0.973052
Q8TDZ2	[F-actin]-monooxygenase MICAL1 [OS=Homo sapiens]	1.021	0.982894	0.99	0.975357	0.957	0.682327	0.865	0.62907
Q9P0J1	[Pyruvate dehydrogenase [acetyl-transferring]]-phosphatase 1, mitochondrial [OS=Homo sapiens]	1.873	0.55409	0.973	0.965534	2.226	0.999931	1.976	0.992634
Q04446	1,4-alpha-glucan-branching enzyme [OS=Homo sapiens]	0.836	0.658119	1.036	0.991363	1.311	0.73726	1.28	0.859139
P61604	10 kDa heat shock protein, mitochondrial [OS=Homo sapiens]	1.02	0.992534	1.35	0.991363	5.856	0.727765	3.901	0.781837
Q15029	116 kDa U5 small nuclear ribonucleoprotein component [OS=Homo sapiens]	1.247	0.903633	1.316	0.998792	2.987	0.987109	2.16	0.992634
Q9NRX4	14 kDa phosphohistidine phosphatase [OS=Homo sapiens]	0.963	0.934669	0.868	0.723548	1.35	0.799261	1.568	0.943916
Q04917	14-3-3 protein eta [OS=Homo sapiens]	1.153	0.948276	1.361	0.984093	2.563	0.997532	1.876	0.989466
P61981	14-3-3 protein gamma [OS=Homo sapiens]	1.04	0.995769	1.546	0.896103	2.456	0.997583	1.523	0.973052
P27348	14-3-3 protein theta [OS=Homo sapiens]	1.052	0.990643	1.445	0.959908	2.322	0.996465	1.548	0.97673
Q9C0C2	182 kDa tankyrase-1-binding protein [OS=Homo sapiens]	0.99	0.982894	0.994	0.971505	1.45	0.841334	1.424	0.786573
Q99943	1-acyl-sn-glycerol-3-phosphate acyltransferase alpha [OS=Homo sapiens]	1.038	0.987345	1.343	0.998792	1.876	0.997583	1.423	0.992634
Q16698	2,4-dienoyl-CoA reductase, mitochondrial [OS=Homo sapiens]	1.175	0.982894	0.808	0.656609	2.296	0.996465	2.548	0.976775
Q99460	26S proteasome non-ATPase regulatory subunit 1 [OS=Homo sapiens]	1.072	0.988737	1.175	0.998792	2.85	0.996254	2.328	0.989434
O75832	26S proteasome non-ATPase regulatory subunit 10 [OS=Homo sapiens]	0.942	0.930758	0.931	0.870023	2.481	0.996465	2.588	0.958434
O00231	26S proteasome non-ATPase regulatory subunit 11 [OS=Homo sapiens]	1.004	0.98974	1.294	0.998792	3.165	0.985767	2.379	0.989466
Q9UNM6	26S proteasome non-ATPase regulatory subunit 13 [OS=Homo sapiens]	1.168	0.935742	1.293	0.998792	3.764	0.969158	2.658	0.9561
O00487	26S proteasome non-ATPase regulatory subunit 14 [OS=Homo sapiens]	0.935	0.906174	1.214	0.998792	2.455	0.996465	2.008	0.992634
Q13200	26S proteasome non-ATPase regulatory subunit 2 [OS=Homo sapiens]	1.087	0.985862	1.379	0.980279	3.195	0.985767	2.301	0.992634
O43242	26S proteasome non-ATPase regulatory subunit 3 [OS=Homo sapiens]	1.372	0.579548	1.207	0.998792	3.15	0.986123	2.582	0.958434
Q16401	26S proteasome non-ATPase regulatory subunit 5 [OS=Homo sapiens]	0.998	0.985862	1.292	0.998792	2.704	0.996465	1.953	0.989466
Q15008	26S proteasome non-ATPase regulatory subunit 6 [OS=Homo sapiens]	1.177	0.951505	1.156	0.998792	2.626	0.999931	2.303	0.989466
P51665	26S proteasome non-ATPase regulatory subunit 7 [OS=Homo sapiens]	1.199	0.933808	1.231	0.998792	2.872	0.990938	2.19	0.992634
P48556	26S proteasome non-ATPase regulatory subunit 8 [OS=Homo sapiens]	1.422	0.669865	1.276	0.998792	2.188	0.987109	1.573	0.972323
P62333	26S proteasome regulatory subunit 10B [OS=Homo sapiens]	0.968	0.984548	1.198	0.998792	3.261	0.985767	2.503	0.9713
P62191	26S proteasome regulatory subunit 4 [OS=Homo sapiens]	1.107	0.983918	1.228	0.998792	3.865	0.945585	2.945	0.873119
P17980	26S proteasome regulatory subunit 6A [OS=Homo sapiens]	1.012	0.990125	1.183	0.998792	3.003	0.987109	2.4	0.983136
P43686	26S proteasome regulatory subunit 6B [OS=Homo sapiens]	0.982	0.985862	1.189	0.998792	2.698	0.996465	2.21	0.994131
P35998	26S proteasome regulatory subunit 7 [OS=Homo sapiens]	1.049	0.992076	1.231	0.998792	2.732	0.996465	2.062	0.999499
Q13442	28 kDa heat- and acid-stable phosphoprotein [OS=Homo sapiens]	1.02	0.985862	1.473	0.961528	3.086	0.985767	2.21	0.972323
Q9Y3D3	28S ribosomal protein S16, mitochondrial [OS=Homo sapiens]	1.331	0.980823	0.905	0.961528	1.055	0.896049	1.164	0.930518
Q9Y2R5	28S ribosomal protein S17, mitochondrial [OS=Homo sapiens]	1.213	0.987345	0.783	0.764183	1.93	0.996465	1.881	0.983351
Q9Y676	28S ribosomal protein S18b, mitochondrial [OS=Homo sapiens]	1.218	0.987663	0.618	0.394151	0.583	0.310743	0.244	0.000487608
Q9Y399	28S ribosomal protein S2, mitochondrial [OS=Homo sapiens]	100	3.63449e-16	0.279	4.55098e-06	3.618	0.897888	14.306	3.41869e-06
P82650	28S ribosomal protein S22, mitochondrial [OS=Homo sapiens]	0.844	0.763872	0.79	0.542755	1.024	0.483377	1.207	0.615018
Q9Y3D9	28S ribosomal protein S23, mitochondrial [OS=Homo sapiens]	0.9	0.892652	0.532	0.119853	1.699	0.990938	2.242	0.932191
Q92552	28S ribosomal protein S27, mitochondrial [OS=Homo sapiens]	1.261	0.982894	0.999	0.975357	2.047	0.995211	1.958	0.992634
Q9Y2Q9	28S ribosomal protein S28, mitochondrial [OS=Homo sapiens]	0.994	0.982894	1.023	0.985773	2.014	0.999064	1.773	0.987597
Q92665	28S ribosomal protein S31, mitochondrial [OS=Homo sapiens]	0.969	0.959405	0.789	0.765978	1.161	0.81882	1.302	0.937727
P82930	28S ribosomal protein S34, mitochondrial [OS=Homo sapiens]	1.094	0.990125	0.884	0.959908	100	2.36154e-16	100	3.01268e-16
P82909	28S ribosomal protein S36, mitochondrial [OS=Homo sapiens]	1.018	0.984548	0.834	0.699331	1.736	0.943896	2.054	0.99827
P82675	28S ribosomal protein S5, mitochondrial [OS=Homo sapiens]	0.74	0.400005	0.947	0.944576	1.317	0.714164	1.326	0.714874
P82932	28S ribosomal protein S6, mitochondrial [OS=Homo sapiens]	0.87	0.913502	1.084	0.998792	7.111	0.146533	5.604	0.0299271
Q9Y2R9	28S ribosomal protein S7, mitochondrial [OS=Homo sapiens]	0.928	0.911934	0.913	0.938615	0.997	0.669093	1.136	0.81049
P82933	28S ribosomal protein S9, mitochondrial [OS=Homo sapiens]	1.705	0.580265	0.867	0.945829	1.588	0.987109	1.771	0.989466
P52758	2-iminobutanoate/2-iminopropanoate deaminase [OS=Homo sapiens]	0.687	0.412414	1.072	0.998792	2.656	0.996465	2.228	0.989466
Q02218	2-oxoglutarate dehydrogenase, mitochondrial [OS=Homo sapiens]	1.052	0.990125	1.005	0.98297	1.393	0.924121	1.385	0.878967
P12694	2-oxoisovalerate dehydrogenase subunit alpha, mitochondrial [OS=Homo sapiens]	0.852	0.915542	0.788	0.630864	1.02	0.568185	1.223	0.809163
Q9BYD6	39S ribosomal protein L1, mitochondrial [OS=Homo sapiens]	0.837	0.593503	0.866	0.877085	1.153	0.727765	1.551	0.973054
Q7Z7H8	39S ribosomal protein L10, mitochondrial [OS=Homo sapiens]	2.168	0.310086	0.716	0.689755	0.629	0.191134	0.878	0.641419
P52815	39S ribosomal protein L12, mitochondrial [OS=Homo sapiens]	1.703	0.549088	0.932	0.929256	5.322	0.527435	5.107	0.153002
Q9BYD1	39S ribosomal protein L13, mitochondrial [OS=Homo sapiens]	0.934	0.933808	0.755	0.672749	1.43	0.98289	1.541	0.994131
Q6P1L8	39S ribosomal protein L14, mitochondrial [OS=Homo sapiens]	1.01	0.982958	1.534	0.959908	100	2.36154e-16	100	3.01268e-16
Q9P015	39S ribosomal protein L15, mitochondrial [OS=Homo sapiens]	1.134	0.998762	0.986	0.980216	3.761	0.881547	3.399	0.383109
Q9NX20	39S ribosomal protein L16, mitochondrial [OS=Homo sapiens]	1.288	0.981884	0.55	0.233712	0.394	0.0685239	0.737	0.442772
Q9H0U6	39S ribosomal protein L18, mitochondrial [OS=Homo sapiens]	1.444	0.916149	0.633	0.153368	0.636	0.0381553	0.879	0.117727
Q9NWU5	39S ribosomal protein L22, mitochondrial [OS=Homo sapiens]	1.068	0.985862	1.015	0.986418	2.05	0.996465	2.74	0.733571
Q16540	39S ribosomal protein L23, mitochondrial [OS=Homo sapiens]	1.225	0.984548	0.593	0.270014	0.487	0.0520927	0.837	0.52448
Q96A35	39S ribosomal protein L24, mitochondrial [OS=Homo sapiens]	1.604	0.671004	0.744	0.682294	1.286	0.946424	1.725	0.992634
Q13084	39S ribosomal protein L28, mitochondrial [OS=Homo sapiens]	1.174	0.990125	0.577	0.289966	0.745	0.458791	1.294	0.972517
P09001	39S ribosomal protein L3, mitochondrial [OS=Homo sapiens]	1.113	0.993264	0.71	0.682614	1.169	0.937745	1.53	0.994131
Q9BZE1	39S ribosomal protein L37, mitochondrial [OS=Homo sapiens]	1.06	0.988737	0.714	0.445056	1.069	0.726114	1.254	0.937727
Q96DV4	39S ribosomal protein L38, mitochondrial [OS=Homo sapiens]	1	0.982894	0.848	0.824766	2.347	0.996465	2.719	0.897505
Q9NQ50	39S ribosomal protein L40, mitochondrial [OS=Homo sapiens]	0.747	0.611695
Q8IXM3	39S ribosomal protein L41, mitochondrial [OS=Homo sapiens]	1.147	0.990148	1.015	0.996597	3.131	0.957795	2.817	0.671584
Q8N983	39S ribosomal protein L43, mitochondrial [OS=Homo sapiens]	1.061	0.987345	1.115	0.998792	2.017	0.987109	1.673	0.992634
Q9H9J2	39S ribosomal protein L44, mitochondrial [OS=Homo sapiens]	1.078	0.988737	0.888	0.929256	2.991	0.946559	3.134	0.591147
Q9BRJ2	39S ribosomal protein L45, mitochondrial [OS=Homo sapiens]	1.253	0.982894	0.908	0.929256	1.895	0.985767	2.118	0.984183
Q9H2W6	39S ribosomal protein L46, mitochondrial [OS=Homo sapiens]	0.998	0.982894	0.615	0.178183	1.191	0.846843	2.23	0.970759
Q13405	39S ribosomal protein L49, mitochondrial [OS=Homo sapiens]	0.974	0.981884	0.856	0.817475	3.925	0.897077	2.983	0.68208
Q8N5N7	39S ribosomal protein L50, mitochondrial [OS=Homo sapiens]	1.274	0.982894	0.832	0.87449	1.68	0.987109	2.494	0.911937
Q96EL3	39S ribosomal protein L53, mitochondrial [OS=Homo sapiens]	0.93	0.920807	0.859	0.857339	2.432	0.990938	2.323	0.957844
Q6P161	39S ribosomal protein L54, mitochondrial [OS=Homo sapiens]	0.993	0.981427
Q9NVS2	39S ribosomal protein S18a, mitochondrial [OS=Homo sapiens]	4.793	0.00696438	0.096	1.69426e-11	0.604	0.178237	6.85	0.00642491
Q9NP92	39S ribosomal protein S30, mitochondrial [OS=Homo sapiens]	1.249	0.984548
Q15125	3-beta-hydroxysteroid-delta(8),delta(7)-isomerase [OS=Homo sapiens]	1.004	0.980823	1.3	0.998792	7.427	0.150246	5.884	0.025354
P31937	3-hydroxyisobutyrate dehydrogenase, mitochondrial [OS=Homo sapiens]	0.945	0.933808	0.983	0.974261	1.665	0.969158	1.609	0.984183
Q6NVY1	3-hydroxyisobutyryl-CoA hydrolase, mitochondrial [OS=Homo sapiens]	1.118	0.999727	0.881	0.890023	2.426	0.996636	2.47	0.984215
P42765	3-ketoacyl-CoA thiolase, mitochondrial [OS=Homo sapiens]	1.051	0.990125	0.907	0.909374	1.856	0.985767	1.891	0.994131
Q06136	3-ketodihydrosphingosine reductase [OS=Homo sapiens]	0.892	0.889526	1.315	0.998792	0.98	0.643206	0.78	0.427447
P25325	3-mercaptopyruvate sulfurtransferase [OS=Homo sapiens]	0.851	0.776816	0.754	0.445056	2.698	0.996465	3.118	0.910671
P46783	40S ribosomal protein S10 [OS=Homo sapiens]	1.039	0.992076	1.325	0.998792	3.815	0.966531	2.923	0.895081
P62280	40S ribosomal protein S11 [OS=Homo sapiens]	1.337	0.624704	1.135	0.998792	3.343	0.985767	2.993	0.894972
P25398	40S ribosomal protein S12 [OS=Homo sapiens]	0.873	0.860464	1.426	0.962434	4.971	0.864791	3.253	0.911937
P62277	40S ribosomal protein S13 [OS=Homo sapiens]	1.12	0.982894	0.838	0.753417	3.327	0.961209	3.083	0.733931
P62263	40S ribosomal protein S14 [OS=Homo sapiens]	1.127	0.980823	1.291	0.998792	3.562	0.974496	2.855	0.894269
P62841	40S ribosomal protein S15 [OS=Homo sapiens]	1.132	0.976803	1.414	0.973798	5.235	0.715068	3.077	0.821801
P62244	40S ribosomal protein S15a [OS=Homo sapiens]	1.153	0.949269	1.165	0.998792	4.1	0.943896	3.073	0.937727
P62249	40S ribosomal protein S16 [OS=Homo sapiens]	1.298	0.710673	1.18	0.9997	4.398	0.929542	3.071	0.920955
P08708	40S ribosomal protein S17 [OS=Homo sapiens]	1.105	0.983918	1.409	0.965534	4.812	0.844944	3.273	0.707762
P62269	40S ribosomal protein S18 [OS=Homo sapiens]	1.075	0.987663	1.311	0.998792	3.765	0.961354	2.864	0.911937
P39019	40S ribosomal protein S19 [OS=Homo sapiens]	1.059	0.990125	1.368	0.982265	4.547	0.915783	3.245	0.911937
P15880	40S ribosomal protein S2 [OS=Homo sapiens]	1.312	0.678466	1.211	0.998792	4.397	0.929542	3.877	0.670306
P60866	40S ribosomal protein S20 [OS=Homo sapiens]	1.172	0.928088	1.225	0.998792	4.72	0.881547	3.82	0.542346
P63220	40S ribosomal protein S21 [OS=Homo sapiens]	0.916	0.935742	1.261	0.998792	4.518	0.918599	3.198	0.881622
P62266	40S ribosomal protein S23 [OS=Homo sapiens]	1.215	0.877194	1.394	0.975357	3.338	0.967839	2.569	0.9561
P62851	40S ribosomal protein S25 [OS=Homo sapiens]	0.773	0.536308	1.457	0.955107	4.134	0.943896	2.167	0.992908
P62854	40S ribosomal protein S26 [OS=Homo sapiens]	1.3	0.707209	1.58	0.893276	2.592	0.996465	2.128	0.987179
P42677	40S ribosomal protein S27 [OS=Homo sapiens]	1.474	0.327969	1.583	0.805056	5.951	0.655414	3.68	0.586468
Q71UM5	40S ribosomal protein S27-like [OS=Homo sapiens]	0.725	0.342353	1.333	0.998792	5.631	0.451539	4.25	0.299277
P62857	40S ribosomal protein S28 [OS=Homo sapiens]	1.1	0.984548	1.768	0.537021	5.689	0.746564	3.349	0.726148
P62861	40S ribosomal protein S30 [OS=Homo sapiens]	0.827	0.566754	1.069	0.998792	5.398	0.542706	4.473	0.317515
P61247	40S ribosomal protein S3a [OS=Homo sapiens]	1.166	0.934669	1.26	0.998792	4.423	0.923969	3.473	0.80826
P62701	40S ribosomal protein S4, X isoform [OS=Homo sapiens]	1.266	0.777176	1.152	0.998792	3.668	0.976246	2.882	0.9561
P22090	40S ribosomal protein S4, Y isoform 1 [OS=Homo sapiens]	0.852	0.816613
Q8TD47	40S ribosomal protein S4, Y isoform 2 [OS=Homo sapiens]	0.355	0.0110953	0.664	0.401828	0.683	0.266708	1.202	0.911937
P46782	40S ribosomal protein S5 [OS=Homo sapiens]	1.589	0.177715	1.222	0.998792	6.063	0.697451	4.278	0.420376
P62753	40S RIBOSOMAL PROTEIN S6 [OS=Homo sapiens]	1.287	0.729276	1.062	0.984093	2.095	0.985767	1.959	0.992634
P62081	40S ribosomal protein S7 [OS=Homo sapiens]	1.044	0.993264	1.538	0.874168	5.763	0.720954	3.668	0.551811
P62241	40S ribosomal protein S8 [OS=Homo sapiens]	1.118	0.982894	1.2	0.998792	2.999	0.987109	2.484	0.972517
P46781	40S ribosomal protein S9 [OS=Homo sapiens]	1.174	0.926635	1.044	0.984093	4.45	0.773946	3.588	0.556524
P08865	40S ribosomal protein SA [OS=Homo sapiens]	1.054	0.990125	1.291	0.998792	3.517	0.983003	2.63	0.973052
P49189	4-trimethylaminobutyraldehyde dehydrogenase [OS=Homo sapiens]	0.889	0.846678	0.884	0.860071	1.244	0.856358	1.413	0.960225
Q8TCD5	5'(3')-deoxyribonucleotidase, cytosolic type [OS=Homo sapiens]	0.926	0.920612	0.863	0.862971	1.536	0.962057	1.923	0.989466
Q13131	5'-AMP-activated protein kinase catalytic subunit alpha-1 [OS=Homo sapiens]	0.956	0.95204	0.934	0.930074	1.718	0.943896	1.96	0.992634
Q9Y478	5'-AMP-activated protein kinase subunit beta-1 [OS=Homo sapiens]	1.27	0.982958	0.911	0.95896	1.764	0.985767	1.745	0.99438
Q5TFE4	5'-nucleotidase domain-containing protein 1 [OS=Homo sapiens]	1.361	0.93631	1.658	0.929256	3.23	0.953813	1.95	0.972323
P10809	60 kDa heat shock protein, mitochondrial [OS=Homo sapiens]	0.999	0.989364	1.584	0.830598	5.805	0.733272	3.164	0.929106
P05388	60S acidic ribosomal protein P0 [OS=Homo sapiens]	1.11	0.982894	1.293	0.998792	4.678	0.893052	3.422	0.889971
P05386	60S acidic ribosomal protein P1 [OS=Homo sapiens]	2.121	0.00314492	1.376	0.978002	4.527	0.916705	2.766	0.958434
P05387	60S acidic ribosomal protein P2 [OS=Homo sapiens]	0.889	0.896745	1.298	0.998792	4.109	0.943896	3.037	0.942898
P27635	60S ribosomal protein L10 [OS=Homo sapiens]	1.467	0.354714	1.249	0.998792	3.702	0.961354	2.731	0.937727
P62906	60S ribosomal protein L10A [OS=Homo sapiens]	1.351	0.58545	1.124	0.998792	4	0.943896	3.331	0.84582
P62913	60S ribosomal protein L11 [OS=Homo sapiens]	1.915	0.186102	1.323	0.998792	4.588	0.89925	3.499	0.660281
P40429	60S ribosomal protein L13a [OS=Homo sapiens]	1.054	0.990125	0.879	0.796561	5.388	0.506549	2.966	0.867397
P50914	60S ribosomal protein L14 [OS=Homo sapiens]	1.428	0.4305	1.235	0.998792	2.589	0.997818	2.143	0.994131
P18621	60S ribosomal protein L17 [OS=Homo sapiens]	1.252	0.816613	1.042	0.975357	2.269	0.987109	2.001	0.992634
Q07020	60S ribosomal protein L18 [OS=Homo sapiens]	1.242	0.83527	1.392	0.975357	4.188	0.83823	2.759	0.920955
Q02543	60S ribosomal protein L18a [OS=Homo sapiens]	1.303	0.690727	1.186	0.998792	2.397	0.996465	2.062	0.997001
P84098	60S ribosomal protein L19 [OS=Homo sapiens]	1.243	0.831876	1.123	0.998792	3.125	0.985767	2.9	0.889971
P46778	60S ribosomal protein L21 [OS=Homo sapiens]	1.151	0.951424	1.624	0.844819	2.431	0.997263	1.417	0.963312
P35268	60S ribosomal protein L22 [OS=Homo sapiens]	1.013	0.990148	1.302	0.998792	2.811	0.996465	2.264	0.991035
Q6P5R6	60S ribosomal protein L22-like 1 [OS=Homo sapiens]	1.173	0.987663	1.639	0.906452	100	2.36154e-16	100	3.01268e-16
P62829	60S ribosomal protein L23 [OS=Homo sapiens]	1.262	0.787521	1.202	0.9997	3.629	0.973358	2.811	0.907557
P62750	60S ribosomal protein L23a [OS=Homo sapiens]	1.047	0.992076	1.45	0.962436	3.859	0.9326	2.624	0.9561
P83731	60S ribosomal protein L24 [OS=Homo sapiens]	1.217	0.872004	1.226	0.998792	5.47	0.484333	4.275	0.314679
P61254	60S ribosomal protein L26 [OS=Homo sapiens]	1.317	0.639953	1.308	0.998792	4.753	0.712803	3.278	0.687468
P61353	60S ribosomal protein L27 [OS=Homo sapiens]	1.048	0.992076	1.21	0.998792	2.916	0.985767	2.495	0.965343
P46776	60S ribosomal protein L27a [OS=Homo sapiens]	1.038	0.99782	1.068	0.998792	2.48	0.997818	1.932	0.994131
P46779	60S ribosomal protein L28 [OS=Homo sapiens]	1.607	0.158917	1.131	0.998792	3.186	0.985767	2.929	0.881622
P47914	60S ribosomal protein L29 [OS=Homo sapiens]	1.221	0.858461	1.176	0.998792	2.55	0.990696	2.154	0.984183
P39023	60S ribosomal protein L3 [OS=Homo sapiens]	1.194	0.904722	1.334	0.998792	3.704	0.973358	2.581	0.962592
P62888	60S ribosomal protein L30 [OS=Homo sapiens]	1.228	0.85279	1.31	0.998792	4.296	0.924121	3.23	0.747519
P62899	60S ribosomal protein L31 [OS=Homo sapiens]	1.394	0.50213	1.546	0.928587	2.968	0.985767	2.161	0.984183
P62910	60S ribosomal protein L32 [OS=Homo sapiens]	1.032	0.999727	1.254	0.998792	1.561	0.941918	1.253	0.753949
P49207	60S ribosomal protein L34 [OS=Homo sapiens]	1.366	0.557539	1.492	0.959908	2.999	0.985767	2.044	0.989466
P42766	60S ribosomal protein L35 [OS=Homo sapiens]	1.164	0.935742	1.231	0.998792	3.559	0.934083	2.652	0.901272
P18077	60S ribosomal protein L35a [OS=Homo sapiens]	1.54	0.205816	1.224	0.998792	3.922	0.877432	3.328	0.633374
Q9Y3U8	60S ribosomal protein L36 [OS=Homo sapiens]	1.139	0.965913	1.243	0.998792	1.492	0.934576	0.814	0.376387
P83881	60S ribosomal protein L36a [OS=Homo sapiens]	1.996	0.0257554	1.258	0.998792	3.184	0.943896	2.718	0.725906
P61513	60S ribosomal protein L37a [OS=Homo sapiens]	1.234	0.886301	1.411	0.975357	2.875	0.985767	2.095	0.984183
P63173	60s ribosomal protein l38 [OS=Homo sapiens]	1.178	0.919311	1.416	0.972887	5.28	0.727765	3.397	0.64074
P62891	60S ribosomal protein L39 [OS=Homo sapiens]	0.659	0.0870395	1.41	0.998792	1.769	0.985767	1.209	0.930518
P36578	60S ribosomal protein L4 [OS=Homo sapiens]	1.202	0.892652	1.218	0.998792	3.459	0.985767	2.765	0.930518
P46777	60S ribosomal protein L5 [OS=Homo sapiens]	1.148	0.955104	1.312	0.998792	4.693	0.877562	3.462	0.711129
Q02878	60S ribosomal protein L6 [OS=Homo sapiens]	1.244	0.830318	1.281	0.998792	4.535	0.916349	3.373	0.781837
P18124	60S ribosomal protein L7 [OS=Homo sapiens]	1.217	0.870671	1.132	0.998792	3.476	0.985644	2.812	0.930518
P62424	60S ribosomal protein L7a [OS=Homo sapiens]	1.048	0.992076	1.163	0.998792	3.396	0.985767	2.645	0.9561
Q6DKI1	60S ribosomal protein L7-like 1 [OS=Homo sapiens]	1.455	0.8725
P62917	60S ribosomal protein L8 [OS=Homo sapiens]	1.27	0.76687	1.166	0.998792	1.254	0.720954	1.132	0.493952
P32969	60S ribosomal protein L9 [OS=Homo sapiens]	1.074	0.988398	1.191	0.999706	3.352	0.985767	2.473	0.973054
P52209	6-phosphogluconate dehydrogenase, decarboxylating [OS=Homo sapiens]	1.636	0.130427	1.22	0.998792	3.287	0.985767	2.433	0.984183
O95336	6-phosphogluconolactonase [OS=Homo sapiens]	1.13	0.984266	1.286	0.998792	3.264	0.985767	2.246	0.992536
P08253	72 kDa type IV collagenase [OS=Homo sapiens]	0.645	0.416429	1.43	0.996256	1.668	0.985767	1.46	0.992634
P11021	78 kDa glucose-regulated protein [OS=Homo sapiens]	0.881	0.878898	1.255	0.998792	4.446	0.925182	3.417	0.889971
Q9UBM7	7-dehydrocholesterol reductase [OS=Homo sapiens]	0.947	0.936763	1.49	0.99024	2.377	0.985767	1.669	0.992634
Q8IZP0	abl interactor 1 [OS=Homo sapiens]	0.807	0.560703	1.11	0.998792	2.766	0.987109	2.359	0.983136
A1L0T0	Acetolactate synthase-like protein [OS=Homo sapiens]	0.973	0.980823	0.979	0.961528	1.754	0.943896	1.946	0.992634
Q9BWD1	Acetyl-CoA acetyltransferase, cytosolic [OS=Homo sapiens]	1.244	0.857228	1.309	0.998792	3.661	0.977619	2.685	0.955581
P24752	Acetyl-CoA acetyltransferase, mitochondrial [OS=Homo sapiens]	1.041	0.992076	0.697	0.303436	1.153	0.795447	1.61	0.984183
Q13510	Acid ceramidase [OS=Homo sapiens]	0.8	0.648828	1.164	0.998792	2.953	0.987109	2.4	0.989466
P39687	Acidic leucine-rich nuclear phosphoprotein 32 family member A [OS=Homo sapiens]	0.906	0.896925	1.162	0.998792	4.709	0.888472	3.542	0.823951
Q92688	Acidic leucine-rich nuclear phosphoprotein 32 family member B [OS=Homo sapiens]	1.121	0.989364	1.387	0.975357	5.594	0.720954	3.88	0.442772
Q9BTT0	Acidic leucine-rich nuclear phosphoprotein 32 family member E [OS=Homo sapiens]	1.008	0.982894	1.381	0.98297	2.098	0.985767	1.562	0.937727
Q99798	Aconitate hydratase, mitochondrial [OS=Homo sapiens]	1.059	0.991516	0.663	0.2162	1.322	0.886491	1.893	0.994131
Q8N4X5	Actin filament-associated protein 1-like 2 [OS=Homo sapiens]	100	3.63449e-16	1.407	0.998792	2.696	0.981629	2.086	0.957177
P62736	Actin, aortic smooth muscle [OS=Homo sapiens]	0.857	0.826476	0.856	0.792409	0.458	0.0717798	0.633	0.328741
P60709	Actin, cytoplasmic 1 [OS=Homo sapiens]	1.065	0.989364	1.322	0.998792	2.153	0.987671	1.536	0.973054
P63261	Actin, cytoplasmic 2 [OS=Homo sapiens]	2.604	3.24776e-05	2.06	0.239965	5.257	0.821978	2.882	0.9561
Q92747	Actin-related protein 2/3 complex subunit 1A [OS=Homo sapiens]	1.07	0.994258	0.911	0.827129	1.44	0.856358	1.527	0.937406
O15143	Actin-related protein 2/3 complex subunit 1B [OS=Homo sapiens]	1.007	0.990125	1.367	0.98297	3.55	0.977952	2.634	0.973052
O15144	Actin-related protein 2/3 complex subunit 2 [OS=Homo sapiens]	0.928	0.952104	1.354	0.989144	3.641	0.977619	2.45	0.984183
O15145	Actin-related protein 2/3 complex subunit 3 [OS=Homo sapiens]	1.255	0.85279	1.309	0.998792	4.287	0.930813	3.273	0.710671
P59998	Actin-related protein 2/3 complex subunit 4 [OS=Homo sapiens]	1.021	0.988688	1.191	0.998792	4.115	0.943896	3.053	0.92566
Q9BPX5	actin-related protein 2/3 complex subunit 5-like protein [OS=Homo sapiens]	0.709	0.152845	1.218	0.998792	2.368	0.996465	1.838	0.992634
P61158	actin-related protein 3 [OS=Homo sapiens]	0.982	0.985862	1.267	0.998792	3.461	0.985767	2.606	0.973052
P53999	Activated RNA polymerase II transcriptional coactivator p15 [OS=Homo sapiens]	0.774	0.39853	1.339	0.998792	4.454	0.924121	3.077	0.937727
O95433	activator of 90 kDa heat shock protein ATPase homolog 1 [OS=Homo sapiens]	1.117	0.989364	1.203	0.998792	3.281	0.985767	2.578	0.9561
Q12979	active breakpoint cluster region-related protein [OS=Homo sapiens]			1.075	0.998792	2.227	0.987109	1.871	0.987179
P13798	Acylamino-acid-releasing enzyme [OS=Homo sapiens]	1.139	0.985862	1.204	0.998792	2.647	0.997583	2.372	0.984183
Q9H845	Acyl-CoA dehydrogenase family member 9, mitochondrial [OS=Homo sapiens]	1.208	0.985862	0.905	0.853328	1.325	0.78536	1.579	0.955581
O00767	acyl-CoA desaturase [OS=Homo sapiens]	4.83	0.0836572	3.515	0.0529144	4.025	0.659158	0.95	0.873119
Q96CM8	Acyl-CoA synthetase family member 2, mitochondrial [OS=Homo sapiens]			0.861	0.762425	1.383	0.854018	1.375	0.771427
P07108	acyl-CoA-binding protein [OS=Homo sapiens]	1.409	0.596342	1.027	0.991334	4.75	0.881547	3.862	0.67859
O14734	Acyl-coenzyme A thioesterase 8 [OS=Homo sapiens]	1.169	0.992534	0.84	0.827717	100	2.36154e-16	100	3.01268e-16
Q53H12	Acylglycerol kinase, mitochondrial [OS=Homo sapiens]	1.038	0.982958	1.327	0.998792	2.997	0.979929	2.108	0.976775
P07311	Acylphosphatase-1 [OS=Homo sapiens]	0.522	0.0836572	0.928	0.961528	1.359	0.970891	1.47	0.992634
O75608	Acyl-protein thioesterase 1 [OS=Homo sapiens]	0.768	0.549088	1.204	0.998792	4.536	0.893043	3.175	0.80436
O95372	acyl-protein thioesterase 2 [OS=Homo sapiens]	1.398	0.85279	1.043	0.998792	2.715	0.987109	2.443	0.9561
Q9NVZ3	Adaptin ear-binding coat-associated protein 2 [OS=Homo sapiens]	0.953	0.944285	0.995	0.975357	1.941	0.986123	2.196	0.973052
Q8TB61	Adenosine 3'-phospho 5'-phosphosulfate transporter 1 [OS=Homo sapiens]	1.596	0.707209	1.654	0.961528	1.983	0.996465	1.224	0.963345
P00813	adenosine deaminase [OS=Homo sapiens]	1.461	0.911789	1.096	0.998792	1.808	0.996465	1.807	0.98893
P54819	Adenylate kinase 2, mitochondrial [OS=Homo sapiens]	1.119	0.989364	1.018	0.983925	3.322	0.985767	2.795	0.960417
P00568	Adenylate kinase isoenzyme 1 [OS=Homo sapiens]	0.647	0.118853	1.036	0.98297	0.737	0.335973	0.747	0.3694
Q9Y3D8	Adenylate kinase isoenzyme 6 [OS=Homo sapiens]	1.698	0.59792	0.935	0.961528	2.514	0.985767	3.034	0.631328
P30566	adenylosuccinate lyase [OS=Homo sapiens]	1.17	0.982894	1.081	0.998792	1.998	0.985767	1.969	0.994131
P30520	adenylosuccinate synthetase isozyme 2 [OS=Homo sapiens]	1.263	0.91477	1.574	0.879507	3.915	0.942859	2.317	0.984183
P40123	Adenylyl cyclase-associated protein 2 [OS=Homo sapiens]	0.667	0.13747	0.745	0.670223	0.282	0.0004664	0.507	0.000513802
Q9HDC9	Adipocyte plasma membrane-associated protein [OS=Homo sapiens]	1.103	0.987345	1.358	0.984093	2.943	0.990938	1.81	0.984463
P12235	ADP/ATP translocase 1 [OS=Homo sapiens]	0.48	0.0925302	0.797	0.482816	0.606	0.0694533	0.817	0.148202
P05141	ADP/ATP translocase 2 [OS=Homo sapiens]	1.016	0.985862	1.131	0.998792	4.424	0.925182	3.866	0.789054
P12236	ADP/ATP translocase 3 [OS=Homo sapiens]	1.214	0.877194	1.047	0.998792	3.17	0.985767	2.874	0.9561
Q10588	ADP-ribosyl cyclase/cyclic ADP-ribose hydrolase 2 [OS=Homo sapiens]	0.544	0.0897919
P84077	ADP-ribosylation factor 1 [OS=Homo sapiens]	0.977	0.985862	1.163	0.998792	3.58	0.977619	2.972	0.955581
P61204	ADP-ribosylation factor 3 [OS=Homo sapiens]	4.093	0.0054697	0.01	3.87112e-16	0.01	2.36154e-16	0.425	0.0215814
P18085	ADP-ribosylation factor 4 [OS=Homo sapiens]	1.214	0.877194	1.172	0.999706	4.25	0.934576	3.638	0.621607
P84085	ADP-ribosylation factor 5 [OS=Homo sapiens]	1.127	0.995818	1.511	0.93294	4.051	0.943896	2.222	0.992634
P62330	ADP-ribosylation factor 6 [OS=Homo sapiens]	0.974	0.953	0.994	0.962436	2.72	0.990938	2.64	0.955581
Q8N6H7	ADP-ribosylation factor GTPase-activating protein 2 [OS=Homo sapiens]	0.81	0.607478	1.289	0.998792	1.501	0.912154	1.077	0.672913
P40616	ADP-ribosylation factor-like protein 1 [OS=Homo sapiens]	1.151	0.984548	1.219	0.998792	4.272	0.8161	3.387	0.590867
P36404	ADP-ribosylation factor-like protein 2 [OS=Homo sapiens]	1.16	0.990125	1.398	0.998792	2.179	0.987109	1.58	0.994131
P36405	ADP-ribosylation factor-like protein 3 [OS=Homo sapiens]	1.161	0.982894	1.572	0.919432	2.648	0.992794	1.597	0.983136
Q15041	ADP-ribosylation factor-like protein 6-interacting protein 1 [OS=Homo sapiens]	2.568	0.457027	0.01	3.87112e-16			100	3.01268e-16
Q9NVJ2	ADP-ribosylation factor-like protein 8B [OS=Homo sapiens]	1.421	0.622977	1.439	0.961528	2.537	0.996841	1.612	0.955581
Q13795	ADP-ribosylation factor-related protein 1 [OS=Homo sapiens]	1.242	0.985862	1.344	0.998792	3.146	0.925182	2.288	0.911937
Q9UKK9	ADP-sugar pyrophosphatase [OS=Homo sapiens]	0.761	0.466089	1.605	0.831787	3.409	0.985767	2.037	0.99827
P10109	Adrenodoxin, mitochondrial [OS=Homo sapiens]	1.524	0.853444	1.345	0.998792	3.545	0.923969	2.372	0.907557
Q9Y4W6	AFG3-like protein 2 [OS=Homo sapiens]	1.034	0.984863	0.959	0.95748	1.867	0.977619	2.024	0.99827
O43488	aflatoxin B1 aldehyde reductase member 2 [OS=Homo sapiens]	0.709	0.24992	0.9	0.809222	1.535	0.886491	1.705	0.973052
O00170	AH receptor-interacting protein [OS=Homo sapiens]	0.629	0.113881	1.206	0.998792	2.543	0.996465	2.056	0.984183
O43823	A-kinase anchor protein 8 [OS=Homo sapiens]	0.735	0.735621	1.466	0.981785	1.611	0.987109	1.07	0.87572
P49588	Alanine--tRNA ligase, cytoplasmic [OS=Homo sapiens]	1.17	0.933478	1.527	0.918155	3.311	0.985767	2.189	0.994131
P14550	alcohol dehydrogenase [NADP(+)] [OS=Homo sapiens]	0.614	0.0217742	1.109	0.998792	2.576	0.996636	2.097	0.994131
P00325	Alcohol dehydrogenase 1B [OS=Homo sapiens]	0.995	0.985862	0.29	5.04784e-07	0.171	0.000351973	0.674	0.380371
P11766	alcohol dehydrogenase class-3 [OS=Homo sapiens]	0.81	0.670342	0.644	0.173064	0.715	0.311296	1.122	0.873119
Q8IZ83	Aldehyde dehydrogenase family 16 member A1 [OS=Homo sapiens]	1.114	0.999727	1.304	0.998792	1.9	0.973358	1.643	0.963345
P30837	Aldehyde dehydrogenase X, mitochondrial [OS=Homo sapiens]	0.868	0.772061	0.959	0.959908	2.519	0.999437	2.429	0.984183
P05091	Aldehyde dehydrogenase, mitochondrial [OS=Homo sapiens]	1.238	0.885642	0.759	0.482646	1.45	0.934083	1.826	0.992634
O60218	Aldo-keto reductase family 1 member B10 [OS=Homo sapiens]	0.01	3.63449e-16	0.6	0.0922133	1.37	0.928339	2.311	0.989434
Q04828	aldo-keto reductase family 1 member C1 [OS=Homo sapiens]	1.017	0.985862	0.749	0.333934	1.442	0.856358	1.775	0.983136
P52895	Aldo-keto reductase family 1 member C2 [OS=Homo sapiens]	1.991	0.313517	0.639	0.438518	0.278	0.00841601	0.432	0.0215581
P42330	Aldo-keto reductase family 1 member C3 [OS=Homo sapiens]	1.18	0.989444	0.776	0.377922	1.658	0.934576	2.31	0.98812
Q96C23	aldose 1-epimerase [OS=Homo sapiens]	1.565	0.742784	0.927	0.873262	2.149	0.986123	2.353	0.984183
P15121	aldose reductase [OS=Homo sapiens]	1.155	0.947429	1.059	0.996597	1.513	0.921722	1.468	0.909538
O00116	Alkyldihydroxyacetonephosphate synthase, peroxisomal [OS=Homo sapiens]	1.43	0.850917	1.264	0.998792	2.198	0.987109	1.77	0.973052
Q6PD74	Alpha- and gamma-adaptin-binding protein p34 [OS=Homo sapiens]			0.479	0.131466	1.488	0.985767	2.556	0.794157
P04217	Alpha-1B-glycoprotein [OS=Homo sapiens]			1.246	0.998792	0.909	0.568185	0.757	0.501529
P02765	Alpha-2-HS-glycoprotein [OS=Homo sapiens]	1.081	0.999727	1.085	0.998792	0.801	0.423244	0.772	0.520474
P01023	alpha-2-macroglobulin [OS=Homo sapiens]	1.174	0.955107	0.952	0.95748	0.786	0.398446	0.843	0.613489
P30533	alpha-2-macroglobulin receptor-associated protein [OS=Homo sapiens]	1.081	0.990125	1.476	0.959908	2.904	0.985767	1.862	0.994131
Q08043	Alpha-actinin-3 [OS=Homo sapiens]	1.373	0.549088	0.995	0.961528	0.703	0.296031	0.588	0.0977804
O43707	Alpha-actinin-4 [OS=Homo sapiens]	0.822	0.71094	1.243	0.998792	3.007	0.987109	2.304	0.989466
P61163	Alpha-centractin [OS=Homo sapiens]	0.936	0.965875	1.162	0.998792	1.688	0.973358	1.369	0.9561
P02511	Alpha-crystallin B chain [OS=Homo sapiens]	0.218	3.63449e-16	0.691	0.174559	0.218	0.00163465	0.309	0.0194351
O43768	alpha-endosulfine [OS=Homo sapiens]	1.086	0.988688	1.372	0.998792	2.951	0.943348	2.103	0.9561
P06280	alpha-galactosidase A [OS=Homo sapiens]	0.753	0.560703	1.056	0.998792	0.829	0.23213	0.91	0.195637
Q16352	alpha-internexin [OS=Homo sapiens]	1.003	0.982894	0.693	0.318152	0.459	0.0721228	0.443	0.104046
Q16706	Alpha-mannosidase 2 [OS=Homo sapiens]	1.1	0.994258	0.912	0.945829	1.227	0.84442	1.432	0.973052
P17050	alpha-N-acetylgalactosaminidase [OS=Homo sapiens]	0.714	0.478547	0.928	0.933115	1.441	0.908182	1.401	0.937614
P54802	alpha-N-acetylglucosaminidase [OS=Homo sapiens]	0.705	0.445805	1.686	0.900768	1.618	0.986123	0.943	0.713607
Q9NVD7	alpha-parvin [OS=Homo sapiens]	1.144	0.981884	0.955	0.929256	0.581	0.160144	0.575	0.0904201
P54920	alpha-soluble nsf attachment protein [OS=Homo sapiens]	1.102	0.989364	1.348	0.992979	2.83	0.996465	2.103	0.996723
P40222	alpha-taxilin [OS=Homo sapiens]	1.327	0.801673	1.366	0.998792	2.442	0.986123	1.685	0.994131
Q06203	amidophosphoribosyltransferase [OS=Homo sapiens]	0.765	0.766344	0.766	0.783996	0.99	0.873654	1.174	0.955581
P21397	Amine oxidase [flavin-containing] A [OS=Homo sapiens]	0.309	0.0539477	0.522	0.0195574	0.658	0.242974	1.326	0.955533
Q13155	aminoacyl tRNA synthase complex-interacting multifunctional protein 2 [OS=Homo sapiens]	1.082	0.990148	1.378	0.989144	3.563	0.977619	2.522	0.963345
Q9H4A4	aminopeptidase B [OS=Homo sapiens]	0.93	0.892652	1.099	0.998792	2.602	0.996465	2.337	0.992536
P15144	aminopeptidase N [OS=Homo sapiens]	0.401	1.85213e-05	0.726	0.657804	0.891	0.756812	1.568	0.994131
Q13685	angio-associated migratory cell protein [OS=Homo sapiens]	1.613	0.721431	2.598	0.278247	5.339	0.360036	2.055	0.9561
Q12955	Ankyrin-3 [OS=Homo sapiens]	0.01	3.63449e-16	1.046	0.998792	1.256	0.934083	0.943	0.761018
P04083	annexin A1 [OS=Homo sapiens]	0.698	0.253875	1.445	0.959908	1.877	0.985767	1.279	0.937727
P50995	annexin A11 [OS=Homo sapiens]	0.948	0.980823	1.335	0.998792	2.422	0.996636	1.764	0.992536
P07355	Annexin A2 [OS=Homo sapiens]	0.719	0.322279	1.426	0.962434	2.689	0.996465	1.821	0.992634
P12429	annexin A3 [OS=Homo sapiens]			1.582	0.833508	2.497	0.999931	1.606	0.984183
P09525	annexin A4 [OS=Homo sapiens]	0.825	0.718107	1.604	0.809222	3.577	0.977619	2.129	0.99328
P08758	annexin A5 [OS=Homo sapiens]	1.083	0.985862	1.187	0.998792	1.887	0.985767	1.557	0.979271
O95994	Anterior gradient protein 2 homolog [OS=Homo sapiens]	1.278	0.989364	0.643	0.17093	4.283	0.934083	7.275	0.209893
Q03518	Antigen peptide transporter 1 [OS=Homo sapiens]	1.322	0.941878	1.894	0.433002	3.693	0.95542	2.318	0.987179
P01008	Antithrombin-III [OS=Homo sapiens]	2.364	0.665522	1.283	0.998792	0.603	0.182593	0.483	0.00455202
P61966	AP-1 complex subunit sigma-1A [OS=Homo sapiens]	0.848	0.813175	1.141	0.998792	1.265	0.805995	1.002	0.601813
O95782	AP-2 complex subunit alpha-1 [OS=Homo sapiens]	1.059	0.990125	1.194	0.998792	2.442	0.996465	1.918	0.992634
O94973	AP-2 complex subunit alpha-2 [OS=Homo sapiens]	1.076	0.990125	0.966	0.95748	1.645	0.934083	1.681	0.958434
Q96CW1	AP-2 complex subunit mu [OS=Homo sapiens]	1.019	0.985862	1.176	0.998792	2.597	0.999931	2.002	0.994131
P53680	AP-2 complex subunit sigma [OS=Homo sapiens]	1.128	0.997994	1.417	0.995969	1.961	0.987109	1.427	0.963345
Q9Y2T2	ap-3 complex subunit mu-1 [OS=Homo sapiens]	0.898	0.85279	0.976	0.962436	1.971	0.990132	1.756	0.99827
Q92572	AP-3 complex subunit sigma-1 [OS=Homo sapiens]	1.085	0.990148	1.173	0.998792	2.949	0.974496	2.41	0.83131
P02647	Apolipoprotein A-I [OS=Homo sapiens]	0.841	0.916149	1.039	0.998792	0.904	0.562514	0.942	0.705807
P06727	Apolipoprotein A-IV [OS=Homo sapiens]			1.377	0.980992	0.716	0.311591	0.53	0.00928748
P04114	apolipoprotein B-100 [OS=Homo sapiens]	1.059	0.987345	1.394	0.975357	2.044	0.987109	1.432	0.963312
P02649	Apolipoprotein E [OS=Homo sapiens]	1.734	0.650374	2.385	0.0324421	2.565	0.996465	1.002	0.301494
Q9BQE5	apolipoprotein L2 [OS=Homo sapiens]	2.473	0.0153308	1.367	0.998792	3.361	0.961209	2.478	0.911937
Q07812	Apoptosis regulator BAX [OS=Homo sapiens]	1.578	0.561888	1.298	0.998792	3.135	0.985767	2.436	0.973054
Q9ULZ3	apoptosis-associated speck-like protein containing a CARD [OS=Homo sapiens]	2.107	0.174576	1.111	0.998792	5.193	0.756812	3.645	0.571346
P53367	Arfaptin-1 [OS=Homo sapiens]	0.905	0.892652	0.956	0.938615	3.147	0.985767	3.474	0.615018
P53365	Arfaptin-2 [OS=Homo sapiens]	0.763	0.743792	1.093	0.998792	1.59	0.987109	1.612	0.998181
P04424	argininosuccinate lyase [OS=Homo sapiens]	0.915	0.911934	0.815	0.546533	2.311	0.990938	2.846	0.909818
P00966	Argininosuccinate synthase [OS=Homo sapiens]	0.905	0.935742	1.257	0.998792	2.987	0.987109	2.137	0.99827
Q9NVT9	armadillo repeat-containing protein 1 [OS=Homo sapiens]	1.277	0.984116	0.96	0.981149	0.763	0.616581	0.934	0.758785
Q9UH62	Armadillo repeat-containing X-linked protein 3 [OS=Homo sapiens]	1.02	0.982894	0.906	0.93294	1.789	0.987109	1.942	0.972517
Q7Z6K5	Arpin [OS=Homo sapiens]	1.026	0.984548	0.913	0.938615	1.423	0.934083	1.415	0.96988
P15848	arylsulfatase B [OS=Homo sapiens]	0.466	0.0534323	0.807	0.801867	5.825	0.359353	7.439	0.00786111
O43776	Asparagine--tRNA ligase, cytoplasmic [OS=Homo sapiens]	1.241	0.853444	1.167	0.998792	2.762	0.996465	2.277	0.989466
P17174	Aspartate aminotransferase, cytoplasmic [OS=Homo sapiens]	1.178	0.935225	1.063	0.998792	1.723	0.977619	1.59	0.9561
P00505	Aspartate aminotransferase, mitochondrial [OS=Homo sapiens]	1.155	0.947429	1.019	0.984093	3.232	0.985767	2.917	0.9561
P14868	Aspartate--tRNA ligase, cytoplasmic [OS=Homo sapiens]	1.011	0.988688	1.409	0.972887	3.685	0.974496	2.469	0.984183
Q9ULA0	Aspartyl aminopeptidase [OS=Homo sapiens]	0.716	0.500929	1.11	0.998792	2.235	0.987109	1.979	0.994131
Q12797	Aspartyl/Asparaginyl beta-hydroxylase [OS=Homo sapiens]	1.226	0.853444	1.58	0.886455	2.027	0.985767	1.266	0.615018
Q15121	Astrocytic phosphoprotein PEA-15 [OS=Homo sapiens]	0.963	0.982894	1.336	0.998792	1.574	0.930813	1.161	0.528263
Q8WXF7	Atlastin-1 [OS=Homo sapiens]	1.3	0.982894	1.08	0.998792	1.031	0.841334	1.011	0.859554
Q8NHH9	Atlastin-2 [OS=Homo sapiens]			1.404	0.998792	1.909	0.990938	1.386	0.984183
Q6DD88	Atlastin-3 [OS=Homo sapiens]	0.972	0.982894	1.233	0.998792	1.532	0.898198	1.255	0.67859
O43313	ATM interactor [OS=Homo sapiens]	1.091	0.990125	0.01	3.87112e-16	0.01	2.36154e-16	2.136	0.992908
P24539	ATP synthase F(0) complex subunit B1, mitochondrial [OS=Homo sapiens]	1.042	0.987345	0.811	0.565612	2.21	0.987109	2.722	0.955581
P00846	ATP synthase subunit A [OS=Homo sapiens]	0.922	0.918634	0.767	0.530884	2.765	0.987109	3.516	0.608116
P06576	ATP synthase subunit beta, mitochondrial [OS=Homo sapiens]	0.817	0.69599	0.815	0.681092	1.794	0.985767	2.149	0.992634
P30049	ATP synthase subunit delta, mitochondrial [OS=Homo sapiens]	1.536	0.456925	1.14	0.998792	2.278	0.990938	2.39	0.984215
P56385	ATP synthase subunit e, mitochondrial [OS=Homo sapiens]	1.629	0.622567	0.98	0.95088	2.182	0.987109	2.04	0.995458
Q5VTU8	ATP synthase subunit epsilon-like protein, mitochondrial [OS=Homo sapiens]	1.239	0.976803	0.73	0.341242	2.158	0.987109	2.886	0.889971
P56134	ATP synthase subunit f, mitochondrial [OS=Homo sapiens]	1.177	0.985862	0.945	0.961528	1.164	0.767134	1.319	0.937727
O75964	ATP synthase subunit g, mitochondrial [OS=Homo sapiens]	2.203	0.167702	0.801	0.453238	2.49	0.996465	2.732	0.935452
P48047	ATP synthase subunit O, mitochondrial [OS=Homo sapiens]	1.166	0.938345	0.851	0.778632	2.144	0.987109	2.549	0.984183
P18859	ATP synthase-coupling factor 6, mitochondrial [OS=Homo sapiens]	0.957	0.95204	0.809	0.738585	2.392	0.995726	2.131	0.984183
O43681	ATPase ASNA1 [OS=Homo sapiens]	1.06	0.995818	1.173	0.998792	1.835	0.962913	1.496	0.860432
Q8NBU5	ATPase family aaa domain-containing protein 1 [OS=Homo sapiens]	1.055	0.985862	1.241	0.998792	2.886	0.977619	1.609	0.99827
P28288	ATP-binding cassette sub-family D member 3 [OS=Homo sapiens]	1.481	0.742784	1.247	0.998792	2.459	0.997583	2.192	0.9713
P61221	ATP-binding cassette sub-family E member 1 [OS=Homo sapiens]	1.181	0.953352	1.101	0.998792	3.882	0.943896	3.594	0.544607
Q9UG63	ATP-binding cassette sub-family F member 2 [OS=Homo sapiens]	1.503	0.696	1.45	0.971505	1.179	0.62424	0.909	0.414623
Q9NUQ8	ATP-binding cassette sub-family F member 3 [OS=Homo sapiens]	0.96	0.959413	1.161	0.998792	1.887	0.997583	1.479	0.994131
Q8IW45	ATP-dependent (S)-NAD(P)H-hydrate dehydratase [OS=Homo sapiens]	1.479	0.904017	0.871	0.896103	1.35	0.897157	1.543	0.984183
P08237	ATP-dependent 6-phosphofructokinase, muscle type [OS=Homo sapiens]	1.122	0.985862	1.209	0.998792	1.025	0.692934	0.775	0.27313
Q01813	ATP-dependent 6-phosphofructokinase, platelet type [OS=Homo sapiens]	0.882	0.882252	2.058	0.242056	2.595	0.996465	1.212	0.822777
O76031	ATP-dependent Clp protease ATP-binding subunit clpX-like, mitochondrial [OS=Homo sapiens]	1.118	0.999149	5.634	2.2983e-05	5.967	0.366906	1.024	0.81167
Q16740	ATP-dependent Clp protease proteolytic subunit, mitochondrial [OS=Homo sapiens]	1.394	0.904722	1.069	0.998792	1.727	0.95439	1.56	0.973054
P46063	ATP-dependent DNA helicase Q1 [OS=Homo sapiens]	0.831	0.677948	1.323	0.998792	2.848	0.990938	2.086	0.999499
Q08211	Atp-dependent rna helicase a [OS=Homo sapiens]	1.296	0.712977	1.489	0.940986	4.434	0.925182	2.767	0.962592
Q92499	ATP-dependent RNA helicase DDX1 [OS=Homo sapiens]	0.924	0.947429	1.11	0.998792	2.66	0.996465	2.251	0.990702
Q9NVP1	ATP-dependent RNA helicase DDX18 [OS=Homo sapiens]	1.737	0.540895	1.148	0.998792	2.75	0.985767	2.394	0.9561
Q9NUU7	ATP-dependent RNA helicase DDX19A [OS=Homo sapiens]	1.171	0.982894	1.352	0.998792	2.877	0.990938	1.954	0.992634
O00148	ATP-dependent RNA helicase DDX39A [OS=Homo sapiens]	1.3	0.707209	1.403	0.972887	3.2	0.985767	2.165	0.997001
O00571	ATP-dependent RNA helicase DDX3X [OS=Homo sapiens]	1.119	0.982894	1.422	0.963793	2.73	0.996465	1.84	0.984183
O95816	BAG family molecular chaperone regulator 2 [OS=Homo sapiens]	1.395	0.518726	1.265	0.998792	0.801	0.342415	0.788	0.131191
O95817	BAG family molecular chaperone regulator 3 [OS=Homo sapiens]	0.804	0.507797	1.302	0.998792	0.971	0.285861	1.021	0.409169
O75531	Barrier-to-autointegration factor [OS=Homo sapiens]	1.854	0.365287	1.114	0.998792	3.177	0.986123	2.733	0.941461
P98160	Basement membrane-specific heparan sulfate proteoglycan core protein [OS=Homo sapiens]	0.943	0.927231	1.18	0.9997	1.151	0.795447	0.962	0.726176
Q9Y6E2	Basic leucine zipper and W2 domain-containing protein 2 [OS=Homo sapiens]	0.794	0.697979	1.895	0.426611	3.723	0.934083	1.969	0.989466
P35613	Basigin [OS=Homo sapiens]	1.038	0.990643	1.165	0.998792	1.552	0.919766	1.329	0.77471
O95999	B-cell lymphoma/leukemia 10 [OS=Homo sapiens]	1.099	0.992076	1.073	0.998792	2.528	0.996465	2.416	0.960225
Q9UHQ4	B-cell receptor-associated protein 29 [OS=Homo sapiens]	1.26	0.983918	1.691	0.928587	1.906	0.996465	1.115	0.922118
P51572	B-cell receptor-associated protein 31 [OS=Homo sapiens]	1.103	0.989364	1.416	0.964627	3.701	0.973358	2.418	0.989466
P15291	Beta-1,4-galactosyltransferase 1 [OS=Homo sapiens]	0.885	0.872937	1.69	0.944189	3.526	0.924121	2	0.972493
Q13884	Beta-1-syntrophin [OS=Homo sapiens]	0.355	0.0288978	1.411	0.998792	1.132	0.808897	0.867	0.570245
P02749	Beta-2-glycoprotein 1 [OS=Homo sapiens]			1.497	0.938689	1.304	0.881547	0.905	0.351547
P61769	Beta-2-microglobulin [OS=Homo sapiens]	1.211	0.905662	1.402	0.972887	4.833	0.877432	3.588	0.857546
Q562R1	Beta-actin-like protein 2 [OS=Homo sapiens]	0.799	0.626672	1.431	0.961528	2.201	0.990938	1.324	0.954133
Q8WYA6	Beta-catenin-like protein 1 [OS=Homo sapiens]	1.17	0.990125	1.508	0.95748	3.343	0.951758	2.242	0.965006
P42025	Beta-centractin [OS=Homo sapiens]	0.774	0.549088	1.157	0.998792	1.891	0.985767	1.495	0.967986
P16278	Beta-galactosidase [OS=Homo sapiens]	0.759	0.407633	1.299	0.998792	2.26	0.987109	1.705	0.963345
P06865	Beta-hexosaminidase subunit alpha [OS=Homo sapiens]	0.902	0.886177	1.409	0.975357	2.058	0.985767	1.61	0.946954
P07686	Beta-hexosaminidase subunit beta [OS=Homo sapiens]	1.4	0.467942	1.458	0.957492	3.374	0.985767	2.071	0.99827
Q16585	beta-sarcoglycan [OS=Homo sapiens]	0.679	0.735009	1.252	0.998792	1.307	0.959133	1.122	0.937329
O43252	bifunctional 3'-phosphoadenosine 5'-phosphosulfate synthase 1 [OS=Homo sapiens]	0.972	0.95204	1.185	0.999965	3.178	0.934083	2.394	0.901272
O95340	bifunctional 3'-phosphoadenosine 5'-phosphosulfate synthase 2 [OS=Homo sapiens]	1.225	0.889526	0.968	0.944189	1.865	0.973358	2.026	0.994131
Q13057	Bifunctional coenzyme A synthase [OS=Homo sapiens]	1.134	0.983918	1.103	0.998792	2.307	0.987109	1.997	0.994131
P07814	Bifunctional glutamate/proline--tRNA ligase [OS=Homo sapiens]	1.057	0.990125	1.475	0.946662	3.849	0.961209	2.502	0.984183
P13995	Bifunctional methylenetetrahydrofolate dehydrogenase/cyclohydrolase, mitochondrial [OS=Homo sapiens]	1.365	0.952484	2.317	0.356614	3.459	0.934083	2.294	0.895081
Q96T60	Bifunctional polynucleotide phosphatase/kinase [OS=Homo sapiens]	1.138	0.990125	1.374	0.998792	2.948	0.980301	2.217	0.935452
P31939	bifunctional purine biosynthesis protein purH [OS=Homo sapiens]	0.9	0.911934	1.196	0.998792	3.107	0.986123	2.574	0.973054
P21810	biglycan [OS=Homo sapiens]	0.01	3.63449e-16	1.994	0.29926	1.207	0.837002	0.631	0.326976
P53004	Biliverdin reductase A [OS=Homo sapiens]	1.213	0.954684	1.479	0.95748	1.422	0.846432	0.945	0.151356
P50583	Bis(5'-nucleosyl)-tetraphosphatase [asymmetrical] [OS=Homo sapiens]	1.412	0.903633	1.108	0.998792	1.101	0.464476	0.929	0.379046
P07738	Bisphosphoglycerate mutase [OS=Homo sapiens]	0.586	0.524545	0.743	0.53843	0.71	0.211296	0.984	0.56122
Q13867	bleomycin hydrolase [OS=Homo sapiens]	0.817	0.680413	1.063	0.998792	2.283	0.997583	1.922	0.992634
Q10589	bone marrow stromal antigen 2 [OS=Homo sapiens]	6.907	1.51807e-05	1.743	0.693057	1.256	0.737715	0.788	0.266869
O95972	Bone morphogenetic protein 15 [OS=Homo sapiens]	2.538	6.18655e-05	0.927	0.938217	0.527	0.117999	0.596	0.279646
P80723	Brain acid soluble protein 1 [OS=Homo sapiens]	2.171	0.00199062	1.278	0.998792	3.947	0.949456	3.017	0.949727
Q9UQB8	Brain-specific angiogenesis inhibitor 1-associated protein 2 [OS=Homo sapiens]	0.744	0.552974	1.731	0.880236	6.571	0.277555	3.322	0.503941
P54687	Branched-chain-amino-acid aminotransferase, cytosolic [OS=Homo sapiens]	0.967	0.945214	1.946	0.668058	1.67	0.990938	0.925	0.671067
O15382	Branched-chain-amino-acid aminotransferase, mitochondrial [OS=Homo sapiens]	0.635	0.368704	0.982	0.962436	1.688	0.958892	1.684	0.984916
Q9P287	BRCA2 and CDKN1A-interacting protein [OS=Homo sapiens]	1.208	0.985862	1.82	0.670405	3.034	0.985644	1.593	0.992634
P56945	Breast cancer anti-estrogen resistance protein 1 [OS=Homo sapiens]	1.688	0.549088	1.022	0.998792	1.386	0.897888	1.339	0.9561
Q9Y6D6	Brefeldin A-inhibited guanine nucleotide-exchange protein 1 [OS=Homo sapiens]	1.264	0.990643	0.839	0.898327	1.14	0.765482	1.728	0.994131
Q9NWV8	BRISC and BRCA1-A complex member 1 [OS=Homo sapiens]	0.943	0.948276	1.121	0.998792	1.93	0.999931	1.639	0.998388
Q15018	BRISC complex subunit Abraxas 2 [OS=Homo sapiens]	1.821	0.696368	1.364	0.998792	2.122	0.990938	1.572	0.994131
Q5VW32	BRO1 domain-containing protein BROX [OS=Homo sapiens]	0.747	0.563861	1.239	0.998792	2.573	0.996301	1.93	0.992634
Q96CX2	BTB/POZ domain-containing protein KCTD12 [OS=Homo sapiens]	0.342	2.63383e-05	1.236	0.998792	1.26	0.732216	1.062	0.451934
Q13895	Bystin [OS=Homo sapiens]	2.022	0.254713	3.15	0.0579036	100	2.36154e-16	100	3.01268e-16
P11586	C-1-tetrahydrofolate synthase, cytoplasmic [OS=Homo sapiens]	1.011	0.990125	1.39	0.975357	2.948	0.987109	2.105	0.99866
Q9Y426	C2 domain-containing protein 2 [OS=Homo sapiens]			100	3.87112e-16	0.651	0.288735	0.01	3.01268e-16
O75844	caax prenyl protease 1 homolog [OS=Homo sapiens]	1.223	0.982894	1.104	0.998792	3.228	0.977619	3.128	0.786573
P27708	CAD protein [OS=Homo sapiens]	1.345	0.693087	1.677	0.655668	4.037	0.943896	2.459	0.973052
P55290	cadherin-13 [OS=Homo sapiens]	0.5	0.0796407	0.855	0.912954	0.818	0.361227	0.925	0.520474
Q12864	Cadherin-17 [OS=Homo sapiens]	4.091	0.174341	0.594	0.0827528	2.236	0.990938	3.711	0.819912
Q99653	Calcineurin B homologous protein 1 [OS=Homo sapiens]	1.32	0.961415	1.207	0.998792	2.811	0.985644	2.115	0.959935
P63098	Calcineurin subunit B type 1 [OS=Homo sapiens]	0.432	0.0728191	1.092	0.998792	1.397	0.985767	1.147	0.911937
Q8IWX8	Calcium homeostasis endoplasmic reticulum protein [OS=Homo sapiens]	1.062	0.987345	1.34	0.998792	2.482	0.990938	1.807	0.994131
Q8NE86	Calcium uniporter protein, mitochondrial [OS=Homo sapiens]	1.111	0.992076	1.274	0.998792	3.337	0.976187	2.523	0.961972
Q8IYU8	calcium uptake protein 2, mitochondrial [OS=Homo sapiens]	0.88	0.935742	1.422	0.998792	1.938	0.987109	1.495	0.986742
Q14012	calcium/calmodulin-dependent protein kinase type 1 [OS=Homo sapiens]	0.82	0.745386
Q13557	Calcium/calmodulin-dependent protein kinase type II subunit delta [OS=Homo sapiens]	0.656	0.0728191	1.108	0.998792	1.894	0.977619	1.644	0.955581
O75746	Calcium-binding mitochondrial carrier protein Aralar1 [OS=Homo sapiens]	0.939	0.936763	0.891	0.785937	0.942	0.602672	1.012	0.416084
Q9UJS0	Calcium-binding mitochondrial carrier protein Aralar2 [OS=Homo sapiens]			1.04	0.980992	2.847	0.994217	2.458	0.973349
Q6NUK1	Calcium-binding mitochondrial carrier protein SCaMC-1 [OS=Homo sapiens]	1.582	0.644467	1.145	0.998792	3.014	0.987109	2.779	0.937727
Q9Y376	Calcium-binding protein 39 [OS=Homo sapiens]	1.419	0.841106	1.013	0.975357	1.894	0.970481	1.781	0.973054
Q9Y2V2	Calcium-regulated heat-stable protein 1 [OS=Homo sapiens]	2.407	0.0211179	1.194	0.998792	2.326	0.996465	1.911	0.992634
Q9HB71	Calcyclin-binding protein [OS=Homo sapiens]	1.038	0.99782	1.492	0.929256	4.688	0.875983	2.541	0.962592
Q13938	Calcyphosin [OS=Homo sapiens]	0.944	0.976803	2.571	0.0579036	4.471	0.765482	1.622	0.99827
P62158	Calmodulin [OS=Homo sapiens]	1.956	0.336465	1.015	0.98297	1.709	0.977619	1.652	0.973052
P27824	Calnexin [OS=Homo sapiens]	1.293	0.718107	1.222	0.998792	3.003	0.987109	2.373	0.98812
P04632	Calpain small subunit 1 [OS=Homo sapiens]	1.106	0.983918	1.132	0.998792	2.394	0.996465	2.018	0.992634
P07384	Calpain-1 catalytic subunit [OS=Homo sapiens]	0.993	0.985862	1.145	0.998792	2.225	0.990938	1.863	0.993598
O15484	calpain-5 [OS=Homo sapiens]	1.063	0.988688	1.21	0.998792	1.996	0.985767	1.362	0.859554
P51911	Calponin-1 [OS=Homo sapiens]	0.735	0.457002	0.699	0.304733	0.22	0.0017036	0.369	0.0460446
Q99439	Calponin-2 [OS=Homo sapiens]	1.413	0.461174	1.492	0.929256	4.613	0.891813	3.094	0.833749
Q15417	Calponin-3 [OS=Homo sapiens]	1.108	0.982894	1.395	0.975357	3.417	0.985767	2.419	0.989466
P27797	Calreticulin [OS=Homo sapiens]	0.92	0.941034	1.216	0.998792	4.736	0.88462	3.552	0.867369
O43852	Calumenin [OS=Homo sapiens]	1.011	0.990125	1.532	0.906452	3.524	0.981859	2.169	0.994131
P10644	cAMP-dependent protein kinase type I-alpha regulatory subunit [OS=Homo sapiens]	1.215	0.878475	0.959	0.940986	1.142	0.607203	1.179	0.550321
P13861	cAMP-dependent protein kinase type II-alpha regulatory subunit [OS=Homo sapiens]	0.885	0.823345	0.912	0.929603	2.012	0.986123	2.085	0.994131
P31323	cAMP-dependent protein kinase type II-beta regulatory subunit [OS=Homo sapiens]	1.676	0.637293	0.588	0.135625	0.529	0.0465199	0.836	0.302311
P56211	cAMP-regulated phosphoprotein 19 [OS=Homo sapiens]	0.858	0.82958	1.111	0.998792	3.085	0.985644	2.192	0.973054
Q9BSD7	Cancer-related nucleoside-triphosphatase [OS=Homo sapiens]	0.789	0.677243	0.634	0.199779	1.453	0.974496	2.204	0.969012
P00918	Carbonic anhydrase 2 [OS=Homo sapiens]	0.01	3.63449e-16	0.31	2.21658e-06	0.757	0.361227	2.358	0.989434
P16152	Carbonyl reductase [NADPH] 1 [OS=Homo sapiens]	0.671	0.177018	0.937	0.945829	1.341	0.89655	1.446	0.963345
O75828	Carbonyl reductase [NADPH] 3 [OS=Homo sapiens]	0.709	0.309148	1.08	0.998792	1.25	0.735708	1.192	0.786573
Q96DG6	Carboxymethylenebutenolidase homolog [OS=Homo sapiens]	1.087	0.98974	0.816	0.568047	1.637	0.9326	1.987	0.992634
O75976	Carboxypeptidase D [OS=Homo sapiens]	1.212	0.985862	1.102	0.998792	2.097	0.990938	1.867	0.984215
Q9Y646	Carboxypeptidase Q [OS=Homo sapiens]	0.647	0.196743	1.177	0.998792	1.72	0.945585	1.361	0.797316
P43155	Carnitine O-acetyltransferase [OS=Homo sapiens]	1.202	0.989364	1.23	0.998792	2.175	0.998388	1.743	0.994707
P50416	Carnitine O-palmitoyltransferase 1, liver isoform [OS=Homo sapiens]	1.478	0.820784	0.938	0.915772	2.498	0.997583	2.515	0.963345
P23786	Carnitine O-palmitoyltransferase 2, mitochondrial [OS=Homo sapiens]			0.71	0.381606	1.943	0.985767	2.741	0.963345
O75718	Cartilage-associated protein [OS=Homo sapiens]	1.297	0.741251	1.703	0.656609	5.259	0.612396	2.994	0.857546
P68400	Casein kinase II subunit alpha [OS=Homo sapiens]	1.169	0.965913	1.502	0.940986	4.022	0.879246	2.659	0.889971
P19784	casein kinase II subunit alpha' [OS=Homo sapiens]	1.335	0.933808	1.484	0.962436	2.797	0.985767	1.944	0.992634
P67870	Casein kinase II subunit beta [OS=Homo sapiens]	1.04	0.985862	1.224	0.998792	3.23	0.969984	2.204	0.973054
P42574	Caspase-3 [OS=Homo sapiens]	0.84	0.826183	1.175	0.998792	4.155	0.858893	3.414	0.648639
P49662	Caspase-4 [OS=Homo sapiens]	1.956	0.262552	1.761	0.826651	3.375	0.919766	1.909	0.984183
P04040	catalase [OS=Homo sapiens]	1.106	0.985862	0.8	0.62849	1.218	0.841686	1.494	0.972517
P35221	Catenin alpha-1 [OS=Homo sapiens]	1.153	0.948276	0.893	0.881943	3.199	0.985767	3.458	0.884387
P26232	Catenin alpha-2 [OS=Homo sapiens]	0.864	0.719257	1.075	0.998792	4.32	0.822923	3.239	0.6114
P35222	Catenin beta-1 [OS=Homo sapiens]	0.998	0.982894	0.961	0.959908	3.971	0.946424	3.619	0.828788
P07858	Cathepsin B [OS=Homo sapiens]	0.711	0.294407	1.822	0.489639	5.377	0.805021	2.637	0.973052
P07339	Cathepsin D [OS=Homo sapiens]	0.543	0.0116516	1.584	0.830596	4.805	0.879748	2.763	0.963312
P07711	Cathepsin L1 [OS=Homo sapiens]	0.578	0.0313263	1.567	0.92847	1.94	0.985767	1.269	0.937727
Q9UBR2	Cathepsin Z [OS=Homo sapiens]	0.736	0.208953	1.323	0.998792	1.966	0.985767	1.517	0.913392
P20645	Cation-dependent mannose-6-phosphate receptor [OS=Homo sapiens]	0.902	0.878475	1.208	0.998792	2.503	0.999931	2.008	0.996723
P11717	Cation-independent mannose-6-phosphate receptor [OS=Homo sapiens]	1.384	0.554596	1.701	0.683472	2.683	0.991832	1.52	0.974169
O95810	caveolae-associated protein 2 [OS=Homo sapiens]	0.532	0.0100536	0.666	0.0802478	0.19	0.000694882	0.335	0.0292122
Q969G5	Caveolae-associated protein 3 [OS=Homo sapiens]	0.979	0.985862	0.931	0.896103	0.478	0.084215	0.487	0.034426
Q5BKX8	caveolae-associated protein 4 [OS=Homo sapiens]			0.356	1.40842e-06	0.491	0.0450726	1.3	0.754355
Q03135	Caveolin-1 [OS=Homo sapiens]	1.303	0.699179	0.772	0.384723	0.257	0.00416422	0.314	0.0211864
A5YKK6	CCR4-NOT transcription complex subunit 1 [OS=Homo sapiens]	1.85	0.429904	1.592	0.906452	3.185	0.977619	1.813	0.998181
Q9H9A5	CCR4-NOT transcription complex subunit 10 [OS=Homo sapiens]	0.95	0.962015	1.86	0.837461	100	2.36154e-16	100	3.01268e-16
O95400	CD2 antigen cytoplasmic tail-binding protein 2 [OS=Homo sapiens]	1.243	0.984548	2.972	0.0827191	8.167	0.157977	2.896	0.693464
Q5ZPR3	CD276 antigen [OS=Homo sapiens]	0.808	0.640317	1.884	0.648168	4.035	0.867475	2.008	0.962458
Q9Y5K6	CD2-associated protein [OS=Homo sapiens]	0.912	0.911934	1.162	0.998792	1.225	0.845433	1.116	0.868519
P16070	CD44 antigen [OS=Homo sapiens]	2.269	0.000799104	1.264	0.998792	2.263	0.990938	1.705	0.973052
P13987	CD59 glycoprotein [OS=Homo sapiens]	0.578	0.030909	1.295	0.998792	1.24	0.854018	0.925	0.318026
P08962	CD63 antigen [OS=Homo sapiens]	1.538	0.605109	1.129	0.998792	3.461	0.945216	2.209	0.973052
P60033	CD81 antigen [OS=Homo sapiens]	1.143	0.982894	1.021	0.972887	0.785	0.38491	0.723	0.0934838
P21926	CD9 antigen [OS=Homo sapiens]	1.008	0.982894	2.015	0.290679	2.351	0.996465	1.161	0.611279
P14209	CD99 antigen [OS=Homo sapiens]	1.266	0.964182	0.595	0.151225	1.134	0.742522	1.899	0.992634
Q9H3Q1	Cdc42 effector protein 4 [OS=Homo sapiens]	0.742	0.820239
Q15642	Cdc42-interacting protein 4 [OS=Homo sapiens]	0.803	0.677948	1.656	0.827717	2.562	0.990938	1.476	0.984183
Q9NZ45	CDGSH iron-sulfur domain-containing protein 1 [OS=Homo sapiens]	1.265	0.984144	0.944	0.957971	2.169	0.987109	2.108	0.99827
Q8N5K1	CDGSH iron-sulfur domain-containing protein 2 [OS=Homo sapiens]	1.148	0.999088	0.876	0.901339	3.974	0.848182	3.521	0.553466
Q96JB5	CDK5 regulatory subunit-associated protein 3 [OS=Homo sapiens]	1.079	0.992076	1.011	0.998792	1.603	0.987109	1.486	0.992634
Q9NXV6	CDKN2A-interacting protein [OS=Homo sapiens]			1.086	0.998792	2.02	0.996465	1.855	0.976775
O14735	CDP-diacylglycerol--inositol 3-phosphatidyltransferase [OS=Homo sapiens]	0.056	4.39951e-10	1.028	0.998792	0.841	0.402948	0.829	0.43182
Q9NV96	Cell cycle control protein 50A [OS=Homo sapiens]	0.871	0.853444	1.326	0.998792	4.694	0.566066	3.66	0.333593
P60953	Cell division control protein 42 homolog [OS=Homo sapiens]	1.331	0.650096	1.086	0.998792	2.557	0.997583	2.228	0.992908
Q8IX12	Cell division cycle and apoptosis regulator protein 1 [OS=Homo sapiens]	0.95	0.937315	1.246	0.998792	2.719	0.987109	1.953	0.989466
O75794	Cell division cycle protein 123 homolog [OS=Homo sapiens]	2.726	0.285279
P43121	Cell surface glycoprotein MUC18 [OS=Homo sapiens]	1.206	0.984548	0.643	0.0602576	0.258	0.00428599	0.394	0.0110976
P29373	Cellular retinoic acid-binding protein 2 [OS=Homo sapiens]	0.755	0.554315	1.091	0.998792	0.233	0.000396444	0.218	3.7861e-05
P41208	centrin-2 [OS=Homo sapiens]	0.957	0.951424	1.077	0.998792	1.459	0.943896	1.265	0.963345
Q6IPU0	Centromere protein P [OS=Homo sapiens]	0.871	0.853735	0.717	0.70286	0.41	0.0900893	0.58	0.195814
O43264	Centromere/kinetochore protein zw10 homolog [OS=Homo sapiens]	1.077	0.990125	1.329	0.998792	2.512	0.990938	1.808	0.994131
Q6ZMG9	Ceramide synthase 6 [OS=Homo sapiens]	0.865	0.919468	0.914	0.95748	1.486	0.985767	1.853	0.984183
O76074	cGMP-specific 3',5'-cyclic phosphodiesterase [OS=Homo sapiens]	1.799	0.272928	1.145	0.998792	0.453	0.0661904	0.389	0.0221301
Q7LBR1	Charged multivesicular body protein 1b [OS=Homo sapiens]	2.805	0.0836572	1.098	0.998792	1.786	0.996465	1.538	0.994131
O43633	charged multivesicular body protein 2a [OS=Homo sapiens]	1.015	0.984144	1.055	0.998792	2.011	0.987958	1.975	0.989466
Q9Y3E7	Charged multivesicular body protein 3 [OS=Homo sapiens]	1.081	0.989364	0.971	0.975357	1.346	0.961209	1.213	0.9561
Q9BY43	Charged multivesicular body protein 4a [OS=Homo sapiens]	1.205	0.989364	1.268	0.998792	3.262	0.945216	2.626	0.715748
Q9H444	Charged multivesicular body protein 4b [OS=Homo sapiens]	1.026	0.985862	1.392	0.975357	3.207	0.985767	2.223	0.992634
Q9NZZ3	Charged multivesicular body protein 5 [OS=Homo sapiens]	1.167	0.988688	1.451	0.98297	2.248	0.998514	1.276	0.920955
Q96FZ7	charged multivesicular body protein 6 [OS=Homo sapiens]	0.906	0.91504	0.972	0.9716	0.898	0.475928	1.011	0.718268
Q8WUX9	Charged multivesicular body protein 7 [OS=Homo sapiens]	1.335	0.967818	1.251	0.998792	1.6	0.986123	1.273	0.972517
Q9BT22	chitobiosyldiphosphodolichol beta-mannosyltransferase [OS=Homo sapiens]	0.972	0.96447	0.928	0.957971	1.245	0.87719	1.249	0.937329
P40879	Chloride anion exchanger [OS=Homo sapiens]			1.117	0.998792	0.79	0.631702	0.489	0.0489897
Q96S66	chloride channel CLIC-like protein 1 [OS=Homo sapiens]	1.266	0.985862	1.556	0.973798	1.417	0.985767	0.962	0.725906
O00299	chloride intracellular channel protein 1 [OS=Homo sapiens]	1.051	0.990643	1.725	0.643102	4.792	0.881547	2.74	0.963345
Q9Y696	Chloride intracellular channel protein 4 [OS=Homo sapiens]	0.638	0.0999022	1.174	0.9997	1.354	0.902943	1.118	0.564678
Q8IWA5	Choline transporter-like protein 2 [OS=Homo sapiens]	1.033	0.984548	1.058	0.998792	1.996	0.996465	1.64	0.994131
P49585	choline-phosphate cytidylyltransferase A [OS=Homo sapiens]	1.24	0.850367	1.016	0.981149	2.331	0.996465	1.772	0.989466
Q6UVK1	Chondroitin sulfate proteoglycan 4 [OS=Homo sapiens]	1.009	0.982894	0.816	0.820886	2.066	0.990938	1.22	0.893816
Q8IXM2	Chromatin complexes subunit BAP18 [OS=Homo sapiens]	0.714	0.500929	0.823	0.776843	2.661	0.986123	2.834	0.843985
P83916	Chromobox protein homolog 1 [OS=Homo sapiens]	1.808	0.333904	1.069	0.998792	1.787	0.985767	1.743	0.994131
Q13185	chromobox protein homolog 3 [OS=Homo sapiens]	0.903	0.826183	1.986	0.304733	4.867	0.876553	2.491	0.984215
P45973	chromobox protein homolog 5 [OS=Homo sapiens]	1.244	0.976803	1.63	0.782325	4.086	0.885212	2.412	0.9561
Q14839	Chromodomain-helicase-DNA-binding protein 4 [OS=Homo sapiens]	1.665	0.559456	1.484	0.95748	3.157	0.985767	2.166	0.992634
O75390	citrate synthase, mitochondrial [OS=Homo sapiens]	1.289	0.724113	1.201	0.998792	2.436	0.99758	1.946	0.996723
Q9P2I0	Cleavage and polyadenylation specificity factor subunit 2 [OS=Homo sapiens]	1.682	0.871572	1.223	0.998792	1.166	0.93852	0.776	0.52448
O43809	Cleavage and polyadenylation specificity factor subunit 5 [OS=Homo sapiens]	0.915	0.874045	1.187	0.998792	3.225	0.985767	2.401	0.984215
Q16630	Cleavage and polyadenylation specificity factor subunit 6 [OS=Homo sapiens]	0.977	0.953	1.471	0.95896	3.352	0.977952	2.281	0.984183
Q05048	Cleavage stimulation factor subunit 1 [OS=Homo sapiens]	1.059	0.990125	1.129	0.998792	2.666	0.987109	2.53	0.942898
P33240	cleavage stimulation factor subunit 2 [OS=Homo sapiens]	1.13	0.994258	1.502	0.961528	2.853	0.985767	1.975	0.984183
O75153	Clustered mitochondria protein homolog [OS=Homo sapiens]	1.192	0.990125	1.265	0.998792	2.469	0.985767	1.799	0.989434
Q99417	C-Myc-binding protein [OS=Homo sapiens]	1.616	0.772061	1.086	0.998792	2.437	0.996465	2.053	0.989466
Q14019	coactosin-like protein [OS=Homo sapiens]	1.107	0.983029	1.151	0.998792	3.212	0.985767	2.614	0.962002
P53618	Coatomer subunit beta [OS=Homo sapiens]	1.183	0.91477	1.038	0.998792	3.52	0.982547	3.285	0.911937
P35606	Coatomer subunit beta' [OS=Homo sapiens]	1.108	0.982894	1.054	0.998792	3.327	0.985767	2.94	0.955581
P48444	Coatomer subunit delta [OS=Homo sapiens]	1.137	0.970707	1.022	0.99024	3.418	0.985767	3.413	0.781071
Q9Y678	Coatomer subunit gamma-1 [OS=Homo sapiens]	1.212	0.878475	1.028	0.991585	3.541	0.979783	3.34	0.890953
Q9UBF2	Coatomer subunit gamma-2 [OS=Homo sapiens]	0.744	0.554877	1.116	0.998792	3.226	0.985767	2.607	0.9561
P61923	Coatomer subunit zeta-1 [OS=Homo sapiens]	1.178	0.982894	0.976	0.933115	4.322	0.907707	3.832	0.442772
Q96EY8	Cob(I)yrinic acid a,c-diamide adenosyltransferase, mitochondrial [OS=Homo sapiens]	0.912	0.959089	1.53	0.972887	100	2.36154e-16	100	3.01268e-16
P23528	Cofilin-1 [OS=Homo sapiens]	0.895	0.905662	1.176	0.9997	2.571	0.997033	2.165	0.992634
Q96CT7	Coiled-coil domain-containing protein 124 [OS=Homo sapiens]	1.054	0.989364	1.615	0.945829	3.582	0.923969	2.291	0.920052
H7C350	Coiled-coil domain-containing protein 188 [OS=Homo sapiens]	0.966	0.960999	1.12	0.998792	1.58	0.956347	1.376	0.959935
O60826	Coiled-coil domain-containing protein 22 [OS=Homo sapiens]	0.952	0.944285	0.911	0.959468	1.34	0.943896	1.494	0.99328
Q8IVM0	Coiled-coil domain-containing protein 50 [OS=Homo sapiens]	0.887	0.831876	0.865	0.945829	1.281	0.961354	1.445	0.989466
Q96ER9	Coiled-coil domain-containing protein 51 [OS=Homo sapiens]	1.139	0.990125	1.323	0.998792	2.569	0.977952	2.078	0.9561
Q4VC31	coiled-coil domain-containing protein 58 [OS=Homo sapiens]	1.667	0.749013	1.108	0.998792	5.506	0.497802	4.446	0.309929
Q16204	coiled-coil domain-containing protein 6 [OS=Homo sapiens]	1.048	0.985862	1.368	0.98297	2.135	0.986123	1.557	0.955581
O75534	cold shock domain-containing protein E1 [OS=Homo sapiens]	0.981	0.985862	1.302	0.998792	2.526	0.997583	1.994	0.99438
Q14011	Cold-inducible RNA-binding protein [OS=Homo sapiens]	0.895	0.766344	1.028	0.981149	2.107	0.985767	2.062	0.99438
P02452	Collagen alpha-1(I) chain [OS=Homo sapiens]	1.001	0.989364	1.365	0.981437	0.734	0.33182	0.687	0.399456
P02461	Collagen alpha-1(III) chain [OS=Homo sapiens]	1.827	0.0259742	1.647	0.783996	1.632	0.934083	1.285	0.67859
P02462	Collagen alpha-1(IV) chain [OS=Homo sapiens]	1.181	0.990643	1.106	0.998792	1.296	0.747047	1.116	0.351547
P20908	Collagen alpha-1(V) chain [OS=Homo sapiens]	1.376	0.769513	1.804	0.737771	4.415	0.774758	1.583	0.994131
P12109	Collagen alpha-1(VI) chain [OS=Homo sapiens]	1.417	0.454883	0.961	0.959919	0.38	0.0323963	0.403	0.0692228
P08123	Collagen alpha-2(I) chain [OS=Homo sapiens]	1.057	0.990125	0.922	0.940024	0.722	0.316502	0.761	0.506695
P08572	Collagen alpha-2(IV) chain [OS=Homo sapiens]	0.833	0.816613	1.093	0.998792	1.042	0.505709	1	0.302775
P05997	Collagen alpha-2(V) chain [OS=Homo sapiens]	1.926	0.224126	1.806	0.716892	3.471	0.941918	2.157	0.963345
P12110	Collagen alpha-2(VI) chain [OS=Homo sapiens]	1.366	0.563861	0.965	0.961528	0.393	0.0377223	0.424	0.0879595
P12111	Collagen alpha-3(VI) chain [OS=Homo sapiens]	2.542	5.98622e-05	1.035	0.998257	0.474	0.0815444	0.47	0.129879
Q96CG8	Collagen triple helix repeat-containing protein 1 [OS=Homo sapiens]	1.129	0.992452	1.383	0.984093	2.379	0.990938	1.979	0.992634
Q5KU26	Collectin-12 [OS=Homo sapiens]	0.926	0.933808	1.235	0.998792	2.016	0.986123	1.3	0.942898
Q8N668	COMM domain-containing protein 1 [OS=Homo sapiens]	1.163	0.990643	1.097	0.998792	1.564	0.987109	2.316	0.911937
Q9UBI1	COMM domain-containing protein 3 [OS=Homo sapiens]	0.832	0.780759	1.265	0.998792	2.677	0.986123	2.12	0.983136
Q9NX08	COMM domain-containing protein 8 [OS=Homo sapiens]			0.91	0.942972	0.995	0.818907	1.127	0.933808
P01024	Complement C3 [OS=Homo sapiens]	0.01	3.63449e-16	1.177	0.999965	1.386	0.921722	1.211	0.911937
Q07021	Complement component 1 Q subcomponent-binding protein, mitochondrial [OS=Homo sapiens]	0.951	0.916947	1.246	0.998792	2.932	0.987109	2.271	0.992634
P07357	Complement component C8 alpha chain [OS=Homo sapiens]	0.01	3.63449e-16	1.252	0.998792	1.556	0.968141	1.202	0.890953
Q15021	condensin complex subunit 1 [OS=Homo sapiens]	1.816	0.390176	1.739	0.846168	6.409	0.226278	2.308	0.901272
Q15003	Condensin complex subunit 2 [OS=Homo sapiens]	1.316	0.911969	1.104	0.998792	3.287	0.970481	2.974	0.819912
Q9BPX3	Condensin complex subunit 3 [OS=Homo sapiens]	1.429	0.886395	2.598	0.167164	2.578	0.985767	1.184	0.937727
Q14746	Conserved oligomeric Golgi complex subunit 2 [OS=Homo sapiens]
Q96MW5	Conserved oligomeric Golgi complex subunit 8 [OS=Homo sapiens]			1.281	0.998792	1.224	0.93029	0.986	0.890953
Q13098	COP9 signalosome complex subunit 1 [OS=Homo sapiens]	1.308	0.878475	1.104	0.998792	2.026	0.99245	1.82	0.994131
Q9UNS2	COP9 signalosome complex subunit 3 [OS=Homo sapiens]	1.255	0.980823	1.192	0.998792	1.914	0.985767	1.586	0.987132
Q9BT78	COP9 signalosome complex subunit 4 [OS=Homo sapiens]	1.06	0.992747	1.225	0.998792	2.135	0.985767	1.718	0.963345
Q92905	COP9 signalosome complex subunit 5 [OS=Homo sapiens]	0.798	0.580776	1.212	0.998792	2.007	0.990938	1.714	0.997001
Q7L5N1	COP9 signalosome complex subunit 6 [OS=Homo sapiens]	1.02	0.985862	1.241	0.998792	2.234	0.996465	1.854	0.983136
Q9UBW8	COP9 signalosome complex subunit 7a [OS=Homo sapiens]	0.994	0.982894	1.067	0.998792	1.777	0.996465	1.575	0.994131
Q9H9Q2	COP9 signalosome complex subunit 7b [OS=Homo sapiens]	0.885	0.878898	0.929	0.948774	2.14	0.996465	2.287	0.907723
Q99829	Copine-1 [OS=Homo sapiens]	0.846	0.735967	1.467	0.945829	3.147	0.987002	2.097	0.997001
O75131	Copine-3 [OS=Homo sapiens]	0.655	0.0681005	1.186	0.998792	2.274	0.990938	1.813	0.987179
O14618	copper chaperone for superoxide dismutase [OS=Homo sapiens]	0.794	0.690727	1.025	0.98297	1.608	0.943896	1.5	0.973052
O00244	Copper transport protein ATOX1 [OS=Homo sapiens]	0.633	0.0383635	0.952	0.959908	2.108	0.991832	1.995	0.992634
Q9P0M6	Core histone macro-H2A.2 [OS=Homo sapiens]	0.613	0.502041	1.035	0.998792	2.14	0.996636	2.024	0.984183
Q13951	Core-binding factor subunit beta [OS=Homo sapiens]	1.2	0.987345	1.614	0.866239	4.957	0.633831	2.846	0.771427
P31146	Coronin-1A [OS=Homo sapiens]			1.011	0.981149	3.878	0.957949	3.681	0.828384
Q9BR76	Coronin-1B [OS=Homo sapiens]	1.103	0.985862	1.269	0.998792	2.462	0.997583	2.044	0.992634
Q9ULV4	coronin-1C [OS=Homo sapiens]	1.256	0.808276	1.038	0.998792	0.905	0.563476	0.918	0.67859
Q9P1F3	Costars family protein ABRACL [OS=Homo sapiens]	1.839	0.0276052	1.113	0.998792	2.999	0.987109	2.387	0.984183
P12277	Creatine kinase B-type [OS=Homo sapiens]	0.816	0.600219	0.359	4.71642e-05	0.184	0.000562237	0.651	0.354641
P12532	Creatine kinase U-type, mitochondrial [OS=Homo sapiens]	0.01	3.63449e-16	0.785	0.565684	3.309	0.985767	4.141	0.718838
P46109	Crk-like protein [OS=Homo sapiens]	0.959	0.934669	0.987	0.961528	1.968	0.979929	1.73	0.963345
P56545	c-terminal-binding protein 2 [OS=Homo sapiens]	1.251	0.971649	1.773	0.648168	2.992	0.985767	1.681	0.992634
P17812	CTP synthase 1 [OS=Homo sapiens]	0.722	0.180824	1.914	0.345864	2.729	0.996465	1.389	0.927067
Q9UBG0	C-type mannose receptor 2 [OS=Homo sapiens]	1.064	0.998568	1.765	0.686774	1.781	0.967868	1.088	0.688515
Q92879	CUGBP Elav-like family member 1 [OS=Homo sapiens]	1.301	0.911934	1.729	0.65509	3.266	0.985767	1.81	0.989466
Q13616	Cullin-1 [OS=Homo sapiens]	1.576	0.826183	1.622	0.937316	2.025	0.999931	1.295	0.973052
Q13618	Cullin-3 [OS=Homo sapiens]	1.469	0.852034	1.309	0.998792	2.356	0.990938	1.753	0.989466
Q14028	Cyclic nucleotide-gated cation channel beta-1 [OS=Homo sapiens]	1.032	0.987663	0.01	3.87112e-16	0.01	2.36154e-16	1.055	0.873119
P06493	Cyclin-dependent kinase 1 [OS=Homo sapiens]	0.935	0.892652	1.75	0.805437	3.358	0.955247	1.475	0.992634
P11802	Cyclin-dependent kinase 4 [OS=Homo sapiens]	0.949	0.951672	1.661	0.885351	2.1	0.994217	1.381	0.983136
O14976	Cyclin-G-associated kinase [OS=Homo sapiens]	1.246	0.985862	0.888	0.945829	1.276	0.891465	1.446	0.983136
P04080	Cystatin-B [OS=Homo sapiens]	0.891	0.898586	1.655	0.742148	2.517	0.999437	1.519	0.973054
P01034	Cystatin-C [OS=Homo sapiens]	0.655	0.340362	1.21	0.999227	2.416	0.996465	2.073	0.99827
P21291	Cysteine and glycine-rich protein 1 [OS=Homo sapiens]	0.815	0.536308	0.752	0.465102	0.286	0.00766231	0.504	0.162601
Q16527	Cysteine and glycine-rich protein 2 [OS=Homo sapiens]	1.376	0.927231	1.001	0.972882	3.107	0.985767	2.814	0.909818
Q9UHD1	cysteine and histidine-rich domain-containing protein 1 [OS=Homo sapiens]	1.466	0.752381	1.437	0.972887	4.266	0.822923	2.744	0.878664
Q9Y697	Cysteine desulfurase, mitochondrial [OS=Homo sapiens]	0.985	0.976803	1.334	0.998792	3.196	0.961354	2.085	0.979271
P52943	Cysteine-rich protein 2 [OS=Homo sapiens]	0.414	0.000214904	0.98	0.95748	1.024	0.454996	1.104	0.442772
Q6UXH1	Cysteine-rich with EGF-like domain protein 2 [OS=Homo sapiens]	1.234	0.985862	0.993	0.980216	2.181	0.996465	1.757	0.989466
Q53TN4	Cytochrome b reductase 1 [OS=Homo sapiens]	0.954	0.947729	1.101	0.998792	1.238	0.83823	1.065	0.797316
O43169	Cytochrome b5 type B [OS=Homo sapiens]	1.195	0.983918	1.752	0.524888	4.25	0.929542	2.338	0.984183
O14569	cytochrome b561 domain-containing protein 2 [OS=Homo sapiens]	1.024	0.985862	1.315	0.998792	2.671	0.982547	2.222	0.948484
P31930	Cytochrome b-c1 complex subunit 1, mitochondrial [OS=Homo sapiens]	1.096	0.985862	0.715	0.351552	1.955	0.985767	2.606	0.973052
P22695	Cytochrome b-c1 complex subunit 2, mitochondrial [OS=Homo sapiens]	1.156	0.972473	0.685	0.271225	1.705	0.977619	2.315	0.989466
P07919	Cytochrome b-c1 complex subunit 6, mitochondrial [OS=Homo sapiens]	2.089	0.218082	1.135	0.998792	2.818	0.996254	2.39	0.983822
P14927	Cytochrome b-c1 complex subunit 7 [OS=Homo sapiens]	1.04	0.985862	0.634	0.111453	1.756	0.943896	2.735	0.932276
O14949	Cytochrome b-c1 complex subunit 8 [OS=Homo sapiens]	1.95	0.442624	0.828	0.801929	2.278	0.987109	2.721	0.705807
Q9UDW1	cytochrome b-c1 complex subunit 9 [OS=Homo sapiens]	1.279	0.982894	0.793	0.715572	1.229	0.934576	1.593	0.995778
P47985	cytochrome b-c1 complex subunit Rieske, mitochondrial [OS=Homo sapiens]	1.365	0.852034	0.704	0.272559	1.549	0.934576	2.035	0.992634
P99999	cytochrome c [OS=Homo sapiens]	1.167	0.982894	0.885	0.862971	2.471	0.998514	2.589	0.973054
P00395	Cytochrome c oxidase subunit 1 [OS=Homo sapiens]	1.955	0.452466	0.685	0.475635	1.922	0.999437	2.691	0.757868
P00403	Cytochrome c oxidase subunit 2 [OS=Homo sapiens]	1.261	0.824445	0.716	0.353282	2.421	0.996636	3.246	0.911937
P00414	Cytochrome c oxidase subunit 3 [OS=Homo sapiens]	1.484	0.933808	0.844	0.896103	2.68	0.985767	3.095	0.703651
P13073	Cytochrome c oxidase subunit 4 isoform 1, mitochondrial [OS=Homo sapiens]	1.165	0.976819	0.846	0.764359	2.369	0.996465	2.878	0.9561
P20674	Cytochrome c oxidase subunit 5A, mitochondrial [OS=Homo sapiens]	1.179	0.984548	0.818	0.68858	3.035	0.987109	3.551	0.867397
P10606	Cytochrome c oxidase subunit 5B, mitochondrial [OS=Homo sapiens]	1.656	0.171532	0.656	0.17093	2.458	0.996465	3.374	0.751218
P14406	Cytochrome c oxidase subunit 7A2, mitochondrial [OS=Homo sapiens]	1.024	0.984548	0.634	0.0771772	2.618	0.999931	3.813	0.602106
O14548	Cytochrome c oxidase subunit 7A-related protein, mitochondrial [OS=Homo sapiens]	2.126	0.444751	0.56	0.0663435	2.176	0.996465	2.071	0.989434
O00483	Cytochrome c oxidase subunit NDUFA4 [OS=Homo sapiens]	0.724	0.520312	0.877	0.806721	1.62	0.909866	1.614	0.95369
P08574	Cytochrome c1, heme protein, mitochondrial [OS=Homo sapiens]	1.295	0.955104	0.958	0.961528	2.464	0.996465	2.53	0.9733
Q96SQ9	Cytochrome P450 2S1 [OS=Homo sapiens]	1.046	0.986169	1.118	0.998792	1.613	0.961209	1.58	0.989466
Q8WWM9	Cytoglobin [OS=Homo sapiens]	6.066	1.58881e-10	0.719	0.590232	2.075	0.997583	2.397	0.937727
P21399	Cytoplasmic aconitate hydratase [OS=Homo sapiens]	2.19	0.000983637	1.118	0.998792	1.74	0.977619	1.584	0.958434
Q14204	Cytoplasmic dynein 1 heavy chain 1 [OS=Homo sapiens]	1.231	0.850917	1.134	0.998792	2.145	0.987109	1.842	0.992634
Q9Y6G9	Cytoplasmic dynein 1 light intermediate chain 1 [OS=Homo sapiens]	1.034	0.987663	1.445	0.975357	2.364	0.996465	1.705	0.995778
O43237	Cytoplasmic dynein 1 light intermediate chain 2 [OS=Homo sapiens]	1.128	0.989364	1.214	0.998792	2.08	0.985767	1.743	0.968038
Q07065	Cytoskeleton-associated protein 4 [OS=Homo sapiens]	0.869	0.853444	1.521	0.919432	4.512	0.919766	2.722	0.963345
Q14008	Cytoskeleton-associated protein 5 [OS=Homo sapiens]	1.446	0.3917	1.46	0.962434	2.199	0.987109	1.353	0.817311
P28838	cytosol aminopeptidase [OS=Homo sapiens]	1.065	0.989364	1.153	0.998792	2.949	0.987109	2.233	0.992634
P53384	Cytosolic Fe-S cluster assembly factor nubp1 [OS=Homo sapiens]	1.058	0.985862	1.127	0.998792	1.797	0.987109	1.613	0.992634
Q9Y5Y2	Cytosolic Fe-S cluster assembly factor NUBP2 [OS=Homo sapiens]	0.905	0.911934	1.395	0.984885	2.603	0.990938	1.82	0.994131
Q96KP4	cytosolic non-specific dipeptidase [OS=Homo sapiens]	1.184	0.91477	1.148	0.998792	2.782	0.990938	2.464	0.984183
P49902	Cytosolic purine 5'-nucleotidase [OS=Homo sapiens]	1.701	0.326142	2.06	0.330671	5.114	0.602672	2.495	0.941461
O43175	D-3-phosphoglycerate dehydrogenase [OS=Homo sapiens]	1.286	0.734303	1.706	0.619462	1.522	0.930813	0.88	0.205713
Q8TEA8	D-aminoacyl-tRNA deacylase 1 [OS=Homo sapiens]	1.057	0.985862	1.509	0.975162	3.758	0.795447	2.389	0.883249
Q96EP5	DAZ-associated protein 1 [OS=Homo sapiens]	0.992	0.982894	1.182	0.998792	4.056	0.934083	2.868	0.894269
Q6UVY6	DBH-like monooxygenase protein 1 [OS=Homo sapiens]	0.799	0.690727	2.591	0.35005	100	2.36154e-16	100	3.01268e-16
Q5BKZ1	DBIRD complex subunit ZNF326 [OS=Homo sapiens]	1.269	0.980823	1.3	0.998792	2.13	0.996465	1.572	0.992634
Q9UKG1	DCC-interacting protein 13-alpha [OS=Homo sapiens]	0.607	0.20488	0.978	0.962436	1.294	0.824469	1.237	0.881778
Q96GG9	DCN1-like protein 1 [OS=Homo sapiens]	1.226	0.987663	1.217	0.998792	2.489	0.987664	2.174	0.937727
P61962	DDB1- and CUL4-associated factor 7 [OS=Homo sapiens]	0.942	0.976803	1.418	0.998792	2.962	0.968141	1.963	0.974169
P30046	D-dopachrome decarboxylase [OS=Homo sapiens]	0.784	0.510925	0.778	0.560302	1.666	0.969984	2.051	0.993655
P51397	Death-associated protein 1 [OS=Homo sapiens]	0.832	0.766344	1.363	0.998792	4.156	0.8161	2.851	0.713519
P07585	decorin [OS=Homo sapiens]	1.532	0.847725	0.989	0.972887	0.415	0.0481068	0.442	0.103146
Q96LJ7	Dehydrogenase/reductase SDR family member 1 [OS=Homo sapiens]	0.603	0.223087	0.581	0.218146	0.886	0.507329	1.493	0.973052
Q9BTZ2	dehydrogenase/reductase sdr family member 4 [OS=Homo sapiens]	1.154	0.989364	1.186	0.999965	1.518	0.934083	1.334	0.936058
Q9Y394	Dehydrogenase/reductase SDR family member 7 [OS=Homo sapiens]	1.361	0.853444	1	0.961528	1.559	0.941918	1.553	0.937329
Q6IAN0	Dehydrogenase/reductase SDR family member 7B [OS=Homo sapiens]	0.581	0.49361	1.762	0.922154	2.983	0.934576	1.675	0.992634
Q8N5I4	Dehydrogenase/reductase SDR family member on chromosome X [OS=Homo sapiens]	100	3.63449e-16
Q15392	Delta(24)-sterol reductase [OS=Homo sapiens]	1.072	0.990643	1.511	0.962436	100	2.36154e-16	100	3.01268e-16
Q13011	Delta(3,5)-Delta(2,4)-dienoyl-CoA isomerase, mitochondrial [OS=Homo sapiens]	1.049	0.985862	0.745	0.446466	1.59	0.953813	2.18	0.992634
P30038	Delta-1-pyrroline-5-carboxylate dehydrogenase, mitochondrial [OS=Homo sapiens]	0.704	0.454883	1.379	0.985494	2.093	0.985767	1.464	0.9561
P54886	delta-1-pyrroline-5-carboxylate synthase [OS=Homo sapiens]	1.144	0.960356	1.008	0.975357	100	2.36154e-16	100	3.01268e-16
Q6IQ26	DENN domain-containing protein 5A [OS=Homo sapiens]	0.83	0.718107	1.593	0.930861	3.216	0.961354	2.057	0.973052
O43583	density-regulated protein [OS=Homo sapiens]	1.142	0.990125	1.514	0.95896	2.549	0.985767	1.671	0.99438
P32321	deoxycytidylate deaminase [OS=Homo sapiens]	1.361	0.840502	1.154	0.998792	2.475	0.996465	2.181	0.973052
Q9Y3Z3	deoxynucleoside triphosphate triphosphohydrolase SAMHD1 [OS=Homo sapiens]	0.502	0.0513712	1.214	0.998792	2.584	0.996636	2.038	0.99438
O00115	Deoxyribonuclease-2-alpha [OS=Homo sapiens]	0.786	0.742947	1.274	0.998792	1.832	0.987109	1.344	0.983822
Q9Y315	deoxyribose-phosphate aldolase [OS=Homo sapiens]	1.379	0.911934	1.238	0.998792	1.935	0.986123	1.564	0.984183
Q9BUN8	Derlin-1 [OS=Homo sapiens]	1.473	0.892652	1.276	0.998792	3.717	0.922364	2.683	0.889971
Q9GZP9	Derlin-2 [OS=Homo sapiens]	1.377	0.924674	1.143	0.998792	1.297	0.959004	1.222	0.958434
P17661	desmin [OS=Homo sapiens]	0.466	0.0621678	0.561	0.0467904	0.181	0.000510554	0.514	0.17374
Q14126	Desmoglein-2 [OS=Homo sapiens]	0.01	3.63449e-16	0.953	0.955843	2.529	0.998338	2.299	0.992908
Q9Y295	developmentally-regulated GTP-binding protein 1 [OS=Homo sapiens]	1.386	0.86843	1.175	0.998792	3.591	0.970481	2.799	0.911937
P55039	Developmentally-regulated GTP-binding protein 2 [OS=Homo sapiens]	1.855	0.545733	0.947	0.975357	2.91	0.943896	3.421	0.416663
P09622	Dihydrolipoyl dehydrogenase, mitochondrial [OS=Homo sapiens]	1	0.984548	0.92	0.929256	2.032	0.986123	2.171	0.992634
P10515	Dihydrolipoyllysine-residue acetyltransferase component of pyruvate dehydrogenase complex, mitochondrial [OS=Homo sapiens]	1.341	0.719257	1.003	0.980992	2.273	0.990938	2.074	0.99438
P36957	Dihydrolipoyllysine-residue succinyltransferase component of 2-oxoglutarate dehydrogenase complex, mitochondrial [OS=Homo sapiens]	0.95	0.944285	1.049	0.998792	1.945	0.985767	1.851	0.984215
P09417	dihydropteridine reductase [OS=Homo sapiens]	0.923	0.904722	0.817	0.455956	1.181	0.649545	1.413	0.819367
O15228	Dihydroxyacetone phosphate acyltransferase [OS=Homo sapiens]	1.921	0.522177	1.028	0.99024	1.988	0.996465	1.657	0.99328
Q9UHL4	Dipeptidyl peptidase 2 [OS=Homo sapiens]	0.826	0.769513	1.076	0.998792	2.461	0.996465	2.078	0.99827
Q9NY33	dipeptidyl peptidase 3 [OS=Homo sapiens]	1.054	0.990125	1.168	0.998792	3.132	0.987109	2.595	0.959935
P27487	Dipeptidyl peptidase 4 [OS=Homo sapiens]	1.379	0.944285	2.087	0.341043	2.497	0.996465	1.31	0.974169
Q86TI2	Dipeptidyl peptidase 9 [OS=Homo sapiens]	0.933	0.915542	1.408	0.998792	2.66	0.985644	1.885	0.984183
O95989	Diphosphoinositol polyphosphate phosphohydrolase 1 [OS=Homo sapiens]	1.28	0.982894	1.026	0.998792	1.246	0.961209	1.281	0.961099
P53602	Diphosphomevalonate decarboxylase [OS=Homo sapiens]	0.963	0.976232	1.149	0.998792	1.708	0.985767	1.612	0.996723
P98082	Disabled homolog 2 [OS=Homo sapiens]	2.742	7.96296e-07	1.158	0.998792	1.764	0.987109	1.572	0.992634
O14672	Disintegrin and metalloproteinase domain-containing protein 10 [OS=Homo sapiens]	1.44	0.892652	1.915	0.702589	2.818	0.985767	1.69	0.992634
Q13443	disintegrin and metalloproteinase domain-containing protein 9 [OS=Homo sapiens]	1.265	0.982894	1.749	0.929256	1.655	0.989341	1.064	0.883249
Q12959	Disks large homolog 1 [OS=Homo sapiens]	1.039	0.985862	1.131	0.998792	3.452	0.942859	3.326	0.639789
Q16531	DNA damage-binding protein 1 [OS=Homo sapiens]	1.086	0.98974	1.311	0.998792	3.169	0.986123	2.34	0.984215
Q9NRW3	DNA dC->dU-editing enzyme APOBEC-3C [OS=Homo sapiens]	1.235	0.985862	1.645	0.92847	2.271	0.987109	1.377	0.984183
P52701	DNA mismatch repair protein MSH6 [OS=Homo sapiens]	2.107	0.422447	1.837	0.774942	0.304	0.00129005	0.444	0.024077
Q15054	DNA polymerase delta subunit 3 [OS=Homo sapiens]			100	3.87112e-16	100	2.36154e-16
Q9NRF9	DNA polymerase epsilon subunit 3 [OS=Homo sapiens]	1.18	0.989364	1.887	0.735287	4.683	0.705101	3.021	0.654673
Q92878	DNA repair protein Rad50 [OS=Homo sapiens]	1.3	0.982894	1.055	0.998792	2.695	0.987109	2.438	0.937727
O43543	DNA repair protein XRCC2 [OS=Homo sapiens]	1.634	0.433232	1.26	0.998792	1.551	0.903791	1.445	0.843985
P49736	DNA replication licensing factor mcm2 [OS=Homo sapiens]	1.306	0.933808	1.989	0.235623	4.309	0.925182	2.391	0.983136
P25205	DNA replication licensing factor mcm3 [OS=Homo sapiens]	1.304	0.91477	2.155	0.168219	4.885	0.78536	2.257	0.972323
P33991	DNA replication licensing factor MCM4 [OS=Homo sapiens]	1.385	0.892242	2.118	0.148827	3.635	0.977619	1.733	0.989466
P33992	DNA replication licensing factor mcm5 [OS=Homo sapiens]	1.751	0.482859	2.097	0.308194	3.04	0.985767	1.859	0.99438
Q14566	DNA replication licensing factor MCM6 [OS=Homo sapiens]	1.414	0.869987	2.201	0.155484	2.901	0.990938	1.398	0.936058
P11387	DNA topoisomerase 1 [OS=Homo sapiens]	1.942	0.180429	1.288	0.998792	3.257	0.962592	2.615	0.909818
P27695	DNA-(apurinic or apyrimidinic site) lyase [OS=Homo sapiens]	1.357	0.560866	1.118	0.998792	2.612	0.999931	2.201	0.992634
P78527	DNA-dependent protein kinase catalytic subunit [OS=Homo sapiens]	1.558	0.200507	1.353	0.99024	3.673	0.976187	2.517	0.984183
P24928	DNA-directed RNA polymerase II subunit RPB1 [OS=Homo sapiens]	2.01	0.637948	1.282	0.998792	2.246	0.986123	1.879	0.984183
P52435	DNA-directed RNA polymerase II subunit RPB11-a [OS=Homo sapiens]	1.331	0.982894	1.305	0.998792	1.192	0.943896	1.205	0.9561
P30876	DNA-directed RNA polymerase II subunit RPB2 [OS=Homo sapiens]	1.679	0.626672	0.892	0.919911	1.438	0.934083	1.599	0.989434
P19387	DNA-directed RNA polymerase II subunit RPB3 [OS=Homo sapiens]	0.933	0.924513	1.271	0.998792	2.897	0.985767	2.14	0.957177
P36954	DNA-directed RNA polymerase II subunit RPB9 [OS=Homo sapiens]	1.715	0.550361	1.25	0.998792	1.792	0.996465	1.436	0.989434
O15160	DNA-directed RNA polymerases I and III subunit RPAC1 [OS=Homo sapiens]	0.85	0.840502	1.773	0.619055	3.526	0.943896	2.076	0.984215
P19388	DNA-directed RNA polymerases I, II, and III subunit RPABC1 [OS=Homo sapiens]	1.188	0.985862	1.482	0.945829	1.987	0.977619	1.288	0.672913
P52434	DNA-directed RNA polymerases I, II, and III subunit RPABC3 [OS=Homo sapiens]	0.912	0.892652	1.456	0.962436	4.541	0.741007	3.3	0.640532
O60884	DnaJ homolog subfamily A member 2 [OS=Homo sapiens]	1.014	0.985862	1.332	0.998792	2.752	0.996465	1.967	0.994131
P25685	dnaJ homolog subfamily B member 1 [OS=Homo sapiens]	1.065	0.995818	1.344	0.996256	2.706	0.996465	1.863	0.98812
Q9UBS4	DnaJ homolog subfamily B member 11 [OS=Homo sapiens]	0.786	0.454883	0.939	0.940986	2.282	0.987109	2.189	0.992634
Q9UDY4	DnaJ homolog subfamily B member 4 [OS=Homo sapiens]	0.684	0.294766	1.457	0.99024	3.664	0.925182	1.757	0.99801
Q96KC8	DnaJ homolog subfamily C member 1 [OS=Homo sapiens]			0.886	0.955325	1.248	0.955255	1.62	0.999499
O75165	DnaJ homolog subfamily C member 13 [OS=Homo sapiens]	1.055	0.988737	1.074	0.998792	1.841	0.987109	1.652	0.994131
Q13217	DnaJ homolog subfamily C member 3 [OS=Homo sapiens]	1.203	0.954684	1.17	0.998792	3.54	0.974496	2.599	0.9561
Q9H3Z4	DnaJ homolog subfamily C member 5 [OS=Homo sapiens]	0.948	0.943447	1.417	0.987972	2.87	0.985767	2.29	0.9561
O75937	DnaJ homolog subfamily C member 8 [OS=Homo sapiens]	0.885	0.826183	1.5	0.979588	3.535	0.924121	2.436	0.877813
Q8WXX5	dnaJ homolog subfamily C member 9 [OS=Homo sapiens]	0.932	0.923787	1.805	0.735287	2.864	0.985767	1.591	0.992634
O60762	Dolichol-phosphate mannosyltransferase subunit 1 [OS=Homo sapiens]	1.252	0.976803	1.033	0.99024	3.055	0.985644	2.731	0.878967
P39656	Dolichyl-diphosphooligosaccharide--protein glycosyltransferase 48 kDa subunit [OS=Homo sapiens]	1.054	0.994224	1.165	0.998792	4.633	0.897888	3.519	0.873119
P04843	Dolichyl-diphosphooligosaccharide--protein glycosyltransferase subunit 1 [OS=Homo sapiens]	1.147	0.955107	1.13	0.998792	4.124	0.943896	3.368	0.894269
P61803	Dolichyl-diphosphooligosaccharide--protein glycosyltransferase subunit DAD1 [OS=Homo sapiens]	0.938	0.937315	0.968	0.959908	3.066	0.985767	3.025	0.758785
P46977	Dolichyl-diphosphooligosaccharide--protein glycosyltransferase subunit STT3A [OS=Homo sapiens]	1.162	0.984548	1.101	0.998792	3.278	0.985767	2.878	0.889971
Q8TCJ2	Dolichyl-diphosphooligosaccharide--protein glycosyltransferase subunit STT3B [OS=Homo sapiens]	1.632	0.626672	1.048	0.998792	3.411	0.946559	3.148	0.625041
Q9Y673	dolichyl-phosphate beta-glucosyltransferase [OS=Homo sapiens]	0.955	0.947429	0.953	0.959919	2.835	0.985767	2.987	0.809163
P49959	Double-strand break repair protein MRE11 [OS=Homo sapiens]	0.673	0.3917	0.926	0.940986	1.684	0.977619	1.518	0.984183
O60216	Double-strand-break repair protein rad21 homolog [OS=Homo sapiens]	0.78	0.77722	1.55	0.938836	3.08	0.985767	1.797	0.998181
O95793	double-stranded RNA-binding protein Staufen homolog 1 [OS=Homo sapiens]	1.065	0.990125	0.992	0.973798	1.081	0.736587	1.036	0.803727
Q16643	drebrin [OS=Homo sapiens]	1.241	0.837732	1.589	0.805056	1.889	0.977619	1.126	0.41382
Q02750	Dual specificity mitogen-activated protein kinase kinase 1 [OS=Homo sapiens]	0.903	0.903633	1.399	0.981785	2.428	0.999931	1.619	0.989466
P36507	Dual specificity mitogen-activated protein kinase kinase 2 [OS=Homo sapiens]	1.009	0.983918	1.043	0.996247	2.215	0.987109	2.045	0.99438
P45985	Dual specificity mitogen-activated protein kinase kinase 4 [OS=Homo sapiens]	1.274	0.982894	0.01	3.87112e-16	0.01	2.36154e-16	1.594	0.994131
P51452	dual specificity protein phosphatase 3 [OS=Homo sapiens]	0.832	0.566754	0.89	0.807229	0.607	0.0618887	0.694	0.0485556
Q9BTE1	Dynactin subunit 5 [OS=Homo sapiens]	0.772	0.637948	1.303	0.998792	1.194	0.876553	0.941	0.752297
O00399	Dynactin subunit 6 [OS=Homo sapiens]	1.368	0.911934	1.11	0.998792	1.66	0.987109	1.452	0.989466
O00429	Dynamin-1-like protein [OS=Homo sapiens]	0.703	0.176813	1.114	0.998792	2.38	0.990938	2.067	0.994131
O60313	Dynamin-like 120 kDa protein, mitochondrial [OS=Homo sapiens]	1.02	0.988688	1.035	0.972887	2.309	0.990938	2.19	0.992634
Q8TE73	Dynein heavy chain 5, axonemal [OS=Homo sapiens]	0.999	0.982894	1.955	0.445056	3.542	0.941918	1.711	0.994131
P63167	Dynein light chain 1, cytoplasmic [OS=Homo sapiens]	1.785	0.0754405	1.419	0.962436	3.134	0.986123	2.123	0.994131
Q96FJ2	Dynein light chain 2, cytoplasmic [OS=Homo sapiens]	1.276	0.933808	0.669	0.304778	0.827	0.293494	1.186	0.813812
Q9NP97	Dynein light chain roadblock-type 1 [OS=Homo sapiens]	1.216	0.9339	1.018	0.977179	1.597	0.925182	1.559	0.920955
P63172	Dynein light chain Tctex-type 1 [OS=Homo sapiens]	1.083	0.999727	1.23	0.998792	3.05	0.985767	2.414	0.9561
P51808	Dynein light chain Tctex-type 3 [OS=Homo sapiens]	0.929	0.918634	0.974	0.975357	0.823	0.311454	0.866	0.42132
Q14118	Dystroglycan [OS=Homo sapiens]	0.804	0.718107	1.04	0.996597	0.746	0.166101	0.729	0.0467801
P49792	E3 SUMO-protein ligase RanBP2 [OS=Homo sapiens]	1.045	0.989364	1.399	0.979016	2.445	0.996465	1.726	0.972323
Q14258	E3 ubiquitin/ISG15 ligase TRIM25 [OS=Homo sapiens]	1.457	0.839457	1.12	0.998792	2.256	0.987109	1.849	0.984183
Q7Z6Z7	E3 ubiquitin-protein ligase HUWE1 [OS=Homo sapiens]	0.952	0.916149	1.136	0.998792	2.636	0.997583	2.184	0.994131
Q9P0J7	E3 ubiquitin-protein ligase KCMF1 [OS=Homo sapiens]	1.708	0.549088	1.501	0.961528	3.073	0.939109	1.725	0.992634
P62877	E3 ubiquitin-protein ligase RBX1 [OS=Homo sapiens]	1.6	0.668845	1.115	0.998792	1.519	0.941918	1.162	0.786573
P19474	E3 ubiquitin-protein ligase TRIM21 [OS=Homo sapiens]	1.529	0.791917	1.165	0.998792	1.876	0.990938	1.637	0.994131
Q13049	E3 ubiquitin-protein ligase TRIM32 [OS=Homo sapiens]	1.099	0.990125	1.326	0.998792	1.827	0.996465	1.395	0.984215
Q15075	Early endosome antigen 1 [OS=Homo sapiens]	1.135	0.975929	1.33	0.998792	2.43	0.996465	1.782	0.976775
Q53HC9	EARP-interacting protein [OS=Homo sapiens]	0.909	0.911934	0.565	0.216256	0.216	4.83171e-06	0.441	0.00500301
O95834	echinoderm microtubule-associated protein-like 2 [OS=Homo sapiens]	0.906	0.906622	0.951	0.906452	2.414	0.996465	2.524	0.963688
Q32P44	Echinoderm microtubule-associated protein-like 3 [OS=Homo sapiens]			0.402	0.0220995	0.67	0.42341	1.682	0.994131
Q9HC35	Echinoderm microtubule-associated protein-like 4 [OS=Homo sapiens]	1.162	0.990125	1.359	0.98297	3.562	0.983017	2.63	0.9561
O75356	Ectonucleoside triphosphate diphosphohydrolase 5 [OS=Homo sapiens]			0.674	0.137753	1.015	0.533527	1.915	0.98812
P22413	Ectonucleotide pyrophosphatase/phosphodiesterase family member 1 [OS=Homo sapiens]	1.074	0.991829
Q96C19	EF-hand domain-containing protein D2 [OS=Homo sapiens]	1.103	0.999727	1.204	0.999965	3.979	0.942859	3.236	0.707257
Q8NDI1	EH domain-binding protein 1 [OS=Homo sapiens]	0.747	0.652667	1.409	0.998792	1.584	0.985767	1.157	0.962458
Q8N3D4	EH domain-binding protein 1-like protein 1 [OS=Homo sapiens]	1.159	0.995818	1.101	0.998792	1.031	0.877432	0.961	0.78517
Q9H4M9	EH domain-containing protein 1 [OS=Homo sapiens]	1.118	0.982894	1.059	0.998792	0.972	0.630465	0.89	0.660281
Q9NZN4	EH domain-containing protein 2 [OS=Homo sapiens]	1.14	0.965875	0.644	0.173064	0.215	0.00146575	0.35	0.0359438
Q9NZN3	EH domain-containing protein 3 [OS=Homo sapiens]	0.538	0.0375159	0.989	0.975357	0.833	0.222822	0.758	0.161837
Q9H223	EH domain-containing protein 4 [OS=Homo sapiens]	0.892	0.816659	1.082	0.998792	2.127	0.987109	1.843	0.984215
Q92616	eIF-2-alpha kinase activator GCN1 [OS=Homo sapiens]	1.187	0.911934	1.417	0.962436	3.148	0.986123	2.267	0.989466
Q9BXV9	EKC/KEOPS complex subunit GON7 [OS=Homo sapiens]	0.933	0.937315	0.974	0.973798	2.151	0.990938	2.117	0.983822
Q14657	EKC/KEOPS complex subunit LAGE3 [OS=Homo sapiens]	1.009	0.985862	1.433	0.975357	3.306	0.912723	2.394	0.873119
Q9Y3C4	EKC/KEOPS complex subunit TPRKB [OS=Homo sapiens]	1.074	0.989364	1.222	0.998792	2.862	0.977619	1.994	0.968038
Q15717	ELAV-like protein 1 [OS=Homo sapiens]	1.031	0.995818	1.321	0.998792	4.033	0.943896	2.744	0.9561
P38117	electron transfer flavoprotein subunit beta [OS=Homo sapiens]	1.054	0.99782	0.936	0.945829	2.25	0.992975	2.225	0.994131
Q16134	Electron transfer flavoprotein-ubiquinone oxidoreductase, mitochondrial [OS=Homo sapiens]	1.148	0.990643	0.787	0.546667	0.97	0.465933	1.244	0.693181
P68104	Elongation factor 1-alpha 1 [OS=Homo sapiens]	1.18	0.916524	1.488	0.940986	3.7	0.973358	2.457	0.984183
P24534	Elongation factor 1-beta [OS=Homo sapiens]	0.728	0.357032	1.317	0.998792	5.042	0.851746	3.443	0.887921
P29692	Elongation factor 1-delta [OS=Homo sapiens]	0.963	0.982894	1.686	0.695488	4.909	0.873654	2.775	0.962592
P26641	elongation factor 1-gamma [OS=Homo sapiens]	1.097	0.985263	1.593	0.826651	5.01	0.857233	2.714	0.963345
P13639	Elongation factor 2 [OS=Homo sapiens]	1.228	0.85279	1.295	0.998792	4.29	0.934083	3.193	0.920955
Q96RP9	Elongation factor G, mitochondrial [OS=Homo sapiens]	1.556	0.594239	1.125	0.998792	3.468	0.934083	2.717	0.67859
P43897	Elongation factor Ts, mitochondrial [OS=Homo sapiens]	0.866	0.858461	1.273	0.998792	2.212	0.987109	1.772	0.973054
P49411	elongation factor Tu, mitochondrial [OS=Homo sapiens]	1.139	0.966998	1.111	0.998792	3.89	0.955444	3.113	0.937329
Q7Z2Z2	Elongation factor-like GTPase 1 [OS=Homo sapiens]	0.89	0.889485	1.526	0.961528	4.275	0.770196	3.114	0.487272
Q9BW60	Elongation of very long chain fatty acids protein 1 [OS=Homo sapiens]	1.842	0.379511	1.707	0.862971	5.483	0.501459	3.207	0.442772
O95163	Elongator complex protein 1 [OS=Homo sapiens]	1.274	0.985862	0.937	0.936553	2.233	0.987109	2.021	0.99328
Q15370	Elongin-B [OS=Homo sapiens]	1.15	0.976803	1.378	0.975357	2.761	0.996465	2.025	0.994131
Q6PCB8	Embigin [OS=Homo sapiens]	1.02	0.984548	0.978	0.962434	0.447	0.0154828	0.469	0.000677898
P50402	Emerin [OS=Homo sapiens]	1.227	0.911934	1.306	0.998792	2.583	0.996465	1.917	0.999499
Q9Y6C2	EMILIN-1 [OS=Homo sapiens]	0.853	0.826183	1.602	0.805836	1.528	0.943896	0.857	0.307086
P17813	Endoglin [OS=Homo sapiens]	0.872	0.741251
O94919	endonuclease domain-containing 1 protein [OS=Homo sapiens]	0.717	0.586711	0.932	0.95748	1.712	0.985767	1.835	0.994131
Q99961	Endophilin-A2 [OS=Homo sapiens]	0.818	0.581517	1.495	0.95896	2.184	0.995286	1.558	0.989434
Q9Y371	Endophilin-B1 [OS=Homo sapiens]	0.619	0.0872244	0.872	0.827898	1.67	0.943896	1.91	0.99827
Q9NR46	Endophilin-B2 [OS=Homo sapiens]	0.832	0.71959	1.269	0.998792	1.951	0.977619	1.452	0.850504
Q6P179	Endoplasmic reticulum aminopeptidase 2 [OS=Homo sapiens]	2.178	0.207501	1.218	0.998792	2.666	0.985767	2.431	0.955533
O15320	Endoplasmic reticulum export factor CTAGE5 [OS=Homo sapiens]	1.02	0.985862	0.961	0.98297	1.756	0.996465	1.805	0.989466
Q96DZ1	Endoplasmic reticulum lectin 1 [OS=Homo sapiens]	0.893	0.860579	1.278	0.998792	2.474	0.990938	2.15	0.984183
Q9BS26	Endoplasmic reticulum resident protein 44 [OS=Homo sapiens]	1.059	0.990125	1.261	0.998792	4.13	0.943896	3.127	0.883289
Q969X5	Endoplasmic reticulum-Golgi intermediate compartment protein 1 [OS=Homo sapiens]	0.999	0.982894	0.844	0.648168	2.657	0.997532	2.916	0.889971
Q96RQ1	Endoplasmic reticulum-Golgi intermediate compartment protein 2 [OS=Homo sapiens]	1.053	0.985862	1.317	0.998792	1.922	0.99758	1.388	0.984183
P14625	Endoplasmin [OS=Homo sapiens]	0.893	0.903633	0.859	0.803643	3.591	0.977619	3.695	0.824654
Q53H82	Endoribonuclease LACTB2 [OS=Homo sapiens]	1.715	0.522344	1.482	0.95088	4.329	0.808897	2.705	0.896862
Q9UNN8	Endothelial protein C receptor [OS=Homo sapiens]	1.012	0.983918	1.065	0.998792	1.01	0.576224	0.96	0.594897
P42892	Endothelin-converting enzyme 1 [OS=Homo sapiens]	0.802	0.596342	0.894	0.961528	0.757	0.579382	0.828	0.613489
Q96JJ3	Engulfment and cell motility protein 2 [OS=Homo sapiens]	1.012	0.983918	0.993	0.983139	0.989	0.727765	1.083	0.850504
Q96F86	Enhancer of mRNA-decapping protein 3 [OS=Homo sapiens]	1.632	0.706331	1.539	0.959908	4.21	0.711845	2.7	0.710758
P84090	Enhancer of rudimentary homolog [OS=Homo sapiens]	0.98	0.960818	1.303	0.998792	4.775	0.877432	3.646	0.617706
Q9UHY7	Enolase-phosphatase E1 [OS=Homo sapiens]	0.872	0.854485	1.351	0.998792	2.485	0.997583	1.871	0.994131
P42126	Enoyl-CoA delta isomerase 1, mitochondrial [OS=Homo sapiens]	1.218	0.985862	1.046	0.984885	2.446	0.996465	2.354	0.984215
O75521	Enoyl-CoA delta isomerase 2, mitochondrial [OS=Homo sapiens]	0.792	0.537895	0.711	0.369623	1.57	0.943896	2.172	0.992634
P30084	Enoyl-CoA hydratase, mitochondrial [OS=Homo sapiens]	0.984	0.984548	1.093	0.998792	1.892	0.985767	1.706	0.989466
P29323	Ephrin type-B receptor 2 [OS=Homo sapiens]			1.309	0.998792	1.021	0.820825	0.752	0.556409
Q12929	Epidermal growth factor receptor kinase substrate 8 [OS=Homo sapiens]	0.596	0.0997374	1.494	0.959919	2.123	0.996301	1.416	0.963345
Q9H6S3	epidermal growth factor receptor kinase substrate 8-like protein 2 [OS=Homo sapiens]	0.805	0.837732	1.206	0.998792	1.475	0.943896	0.914	0.604477
P61916	Epididymal secretory protein E1 [OS=Homo sapiens]	0.815	0.615603	1.404	0.975357	3.68	0.961354	2.554	0.963312
P58107	epiplakin [OS=Homo sapiens]	1.101	0.992534	1.521	0.919432	3.105	0.986123	2.096	0.994131
P07099	epoxide hydrolase 1 [OS=Homo sapiens]	1.594	0.621895	1.076	0.996597	0.767	0.174532	0.733	0.0596359
Q15006	ER membrane protein complex subunit 2 [OS=Homo sapiens]	1.35	0.937315	1.724	0.895592	3.1	0.925182	2.081	0.9561
Q9NPA0	ER membrane protein complex subunit 7 [OS=Homo sapiens]	1.195	0.985862	1.509	0.980817	1.981	0.996465	1.379	0.988811
O43402	ER membrane protein complex subunit 8 [OS=Homo sapiens]	1.933	0.345358	1.738	0.775339	2.795	0.986123	1.429	0.963345
Q96RT1	Erbin [OS=Homo sapiens]	1.008	0.983918	1.087	0.998792	1.639	0.989371	1.512	0.992634
O75477	erlin-1 [OS=Homo sapiens]	1.32	0.830579	1.294	0.998792	2.452	0.992115	1.901	0.992634
Q96HE7	ERO1-like protein alpha [OS=Homo sapiens]	0.979	0.959413	1.702	0.62849	4.674	0.876553	2.571	0.957177
P27105	erythrocyte band 7 integral membrane protein [OS=Homo sapiens]	5.201	3.63449e-16	1.243	0.998792	1.623	0.961209	1.336	0.79072
Q9H0W9	Ester hydrolase C11orf54 [OS=Homo sapiens]	0.772	0.646675	1.073	0.998792	1.819	0.978516	1.814	0.983136
Q8NBQ5	Estradiol 17-beta-dehydrogenase 11 [OS=Homo sapiens]	1.294	0.985862	0.754	0.440596	1.639	0.943896	2.115	0.994131
P37059	Estradiol 17-beta-dehydrogenase 2 [OS=Homo sapiens]	0.23	4.19586e-07	0.535	0.115169	0.553	0.208322	0.83	0.488992
Q9NTX5	Ethylmalonyl-CoA decarboxylase [OS=Homo sapiens]	1.149	0.983918	1.105	0.998792	1.83	0.961354	1.565	0.901272
P60842	Eukaryotic initiation factor 4A-I [OS=Homo sapiens]	1.183	0.91477	1.463	0.951392	4.16	0.942859	2.658	0.972323
P38919	Eukaryotic initiation factor 4A-III [OS=Homo sapiens]	1.37	0.669776	1.478	0.945829	3.396	0.985767	2.115	0.999499
P62495	Eukaryotic peptide chain release factor subunit 1 [OS=Homo sapiens]	1.066	0.990125	1.204	0.9997	2.989	0.987109	2.466	0.973054
P41567	eukaryotic translation initiation factor 1 [OS=Homo sapiens]	1.24	0.830114	0.99	0.945829	2.37	0.99245	2.252	0.992634
P47813	Eukaryotic translation initiation factor 1A, X-chromosomal [OS=Homo sapiens]	0.981	0.96872	1.385	0.983925	3.329	0.970481	2.336	0.955581
P05198	Eukaryotic translation initiation factor 2 subunit 1 [OS=Homo sapiens]	1.137	0.96969	1.466	0.95088	3.583	0.977619	2.412	0.984183
P20042	Eukaryotic translation initiation factor 2 subunit 2 [OS=Homo sapiens]	1.098	0.988688	1.427	0.962436	3.838	0.945216	2.533	0.963312
P41091	eukaryotic translation initiation factor 2 subunit 3 [OS=Homo sapiens]	1.139	0.976803	1.387	0.975357	4.074	0.943896	2.754	0.9561
Q14152	Eukaryotic translation initiation factor 3 subunit A [OS=Homo sapiens]	1.271	0.766344	1.28	0.998792	3.554	0.977952	2.649	0.973054
P55884	Eukaryotic translation initiation factor 3 subunit B [OS=Homo sapiens]	1.3	0.706331	1.338	0.998792	2.756	0.995286	1.972	0.992908
Q99613	Eukaryotic translation initiation factor 3 subunit C [OS=Homo sapiens]	1.219	0.866627	1.187	0.9997	3.44	0.985767	2.702	0.955581
O15371	Eukaryotic translation initiation factor 3 subunit D [OS=Homo sapiens]	1.325	0.682439	1.149	0.998792	2.277	0.989296	1.894	0.989466
P60228	Eukaryotic translation initiation factor 3 subunit E [OS=Homo sapiens]	1.143	0.982894	1.22	0.998792	3.667	0.977619	2.777	0.925595
O00303	Eukaryotic translation initiation factor 3 subunit F [OS=Homo sapiens]	1.071	0.992534	1.261	0.998792	3.438	0.985767	2.561	0.960383
O75821	Eukaryotic translation initiation factor 3 subunit G [OS=Homo sapiens]	1.121	0.984548	1.385	0.983997	3.713	0.95542	2.632	0.9561
O15372	Eukaryotic translation initiation factor 3 subunit H [OS=Homo sapiens]	1.261	0.842235	1.263	0.998792	2.999	0.987109	2.174	0.992634
Q13347	Eukaryotic translation initiation factor 3 subunit I [OS=Homo sapiens]	1.102	0.984548	1.383	0.975357	3.462	0.985767	2.384	0.984183
O75822	Eukaryotic translation initiation factor 3 subunit J [OS=Homo sapiens]	0.791	0.537036	1.449	0.957971	4.505	0.897157	2.718	0.937727
Q9UBQ5	Eukaryotic translation initiation factor 3 subunit K [OS=Homo sapiens]	1.247	0.976803	1.109	0.998792	2.945	0.985767	3.004	0.840895
Q9Y262	eukaryotic translation initiation factor 3 subunit L [OS=Homo sapiens]	1.38	0.561888	1.273	0.998792	2.938	0.987109	2.129	0.99438
Q7L2H7	Eukaryotic translation initiation factor 3 subunit M [OS=Homo sapiens]	1.334	0.626672	1.317	0.998792	3.258	0.985767	2.229	0.992634
P23588	eukaryotic translation initiation factor 4B [OS=Homo sapiens]	1.162	0.961567	1.71	0.643102	4.757	0.80914	2.706	0.911937
P06730	Eukaryotic translation initiation factor 4E [OS=Homo sapiens]	0.87	0.762299	1.209	0.998792	3.503	0.977619	2.926	0.884721
O60573	eukaryotic translation initiation factor 4E type 2 [OS=Homo sapiens]	1.159	0.990148	1.254	0.998792	2.266	0.987109	1.781	0.989466
Q13541	Eukaryotic translation initiation factor 4E-binding protein 1 [OS=Homo sapiens]	0.357	0.0138078	2.779	0.114289	5.125	0.602882	1.215	0.959935
Q13542	eukaryotic translation initiation factor 4E-binding protein 2 [OS=Homo sapiens]	7.37	0.0105764
P55010	Eukaryotic translation initiation factor 5 [OS=Homo sapiens]	0.983	0.96447	1.167	0.998792	2.698	0.996465	2.2	0.992634
O60841	Eukaryotic translation initiation factor 5B [OS=Homo sapiens]	1.133	0.987663	1.632	0.807797	4.112	0.93111	2.327	0.984183
Q96KP1	exocyst complex component 2 [OS=Homo sapiens]	1.198	0.989364	0.791	0.818348	1.053	0.733324	1.058	0.766832
Q96A65	Exocyst complex component 4 [OS=Homo sapiens]	1.316	0.976803	1.15	0.998792	1.234	0.940138	1.074	0.894269
Q8IYI6	Exocyst complex component 8 [OS=Homo sapiens]	0.991	0.980823	1.148	0.998792	1.947	0.996465	1.7	0.992634
Q9Y3B2	Exosome complex component csl4 [OS=Homo sapiens]	0.982	0.982894	1.196	0.998792	100	2.36154e-16	100	3.01268e-16
Q5RKV6	Exosome complex component MTR3 [OS=Homo sapiens]	1.34	0.935644	1.189	0.998792	100	2.36154e-16	100	3.01268e-16
Q13868	Exosome complex component Rrp4 [OS=Homo sapiens]	1.394	0.94266	1.419	0.996597	2.399	0.990938	1.427	0.989727
Q9NPD3	Exosome complex component Rrp41 [OS=Homo sapiens]	0.995	0.981432	1.274	0.998792	2.463	0.990668	1.978	0.984183
Q96B26	Exosome complex component RRP43 [OS=Homo sapiens]	1.131	0.998762	1.314	0.998792	2.987	0.943896	2.474	0.881622
Q9NQT4	Exosome complex component RRP46 [OS=Homo sapiens]	1.15	0.992076	1.161	0.998792	1.275	0.885577	1.209	0.889971
O14980	Exportin-1 [OS=Homo sapiens]	1.137	0.982894	1.511	0.916865	3.093	0.987109	1.923	0.992634
Q9C0E2	Exportin-4 [OS=Homo sapiens]	0.964	0.982708	1.956	0.65509	4.59	0.576224	2.15	0.949176
Q9HAV4	exportin-5 [OS=Homo sapiens]	1.16	0.994258	2.496	0.0761565	6.142	0.331169	2.272	0.966824
Q9UIA9	exportin-7 [OS=Homo sapiens]	1.288	0.980823	0.804	0.733543	1.376	0.924121	1.727	0.994131
O43592	Exportin-T [OS=Homo sapiens]	1.249	0.982894	1.573	0.819649	5.528	0.731581	3.027	0.825307
Q9BSJ8	Extended synaptotagmin-1 [OS=Homo sapiens]	1.239	0.839457	1.387	0.975357	1.722	0.977619	1.17	0.622373
Q16610	Extracellular matrix protein 1 [OS=Homo sapiens]	0.907	0.906174	1.333	0.998792	1.181	0.943896	0.875	0.628113
P15311	Ezrin [OS=Homo sapiens]	0.888	0.892652	1.829	0.479733	4.372	0.9326	2.385	0.987179
Q9Y5B9	FACT complex subunit SPT16 [OS=Homo sapiens]	1.367	0.868743	1.512	0.907202	3.325	0.985767	2.151	0.994131
Q08945	FACT complex subunit SSRP1 [OS=Homo sapiens]	1.075	0.990148	1.511	0.91678	3.914	0.943896	2.333	0.987179
P52907	F-actin-capping protein subunit alpha-1 [OS=Homo sapiens]	0.794	0.605182	1.134	0.998792	2.682	0.996465	2.302	0.989466
P47755	F-actin-capping protein subunit alpha-2 [OS=Homo sapiens]	0.718	0.319278	1.138	0.998792	1.34	0.896444	1.145	0.817663
Q5VZK9	F-actin-uncapping protein LRRC16A [OS=Homo sapiens]			1.955	0.686774	1.223	0.841686	0.626	0.168269
Q8IYD8	Fanconi anemia group M protein [OS=Homo sapiens]					0.01	2.36154e-16	0.01	3.01268e-16
Q96AE4	Far upstream element-binding protein 1 [OS=Homo sapiens]	1.391	0.909121	1.178	0.999965	3.483	0.985767	2.71	0.9713
Q92945	Far upstream element-binding protein 2 [OS=Homo sapiens]	1.024	0.994258	1.508	0.929256	3.483	0.985767	2.112	0.994131
Q13158	FAS-associated death domain protein [OS=Homo sapiens]	1.63	0.759071	1.144	0.998792	3.719	0.797846	2.79	0.687295
Q96CS3	FAS-associated factor 2 [OS=Homo sapiens]	1.247	0.980823	1.069	0.998792	3.328	0.881547	3.064	0.547679
Q8TES7	Fas-binding factor 1 [OS=Homo sapiens]	2.867	0.0109375	0.926	0.961528	2.636	0.985767	2.839	0.675216
Q16658	Fascin [OS=Homo sapiens]	0.986	0.985862	2.083	0.233712	3.794	0.962592	1.632	0.957401
P49327	Fatty acid synthase [OS=Homo sapiens]	1.097	0.985383	1.611	0.805056	2.432	0.997532	1.495	0.972517
P15090	Fatty acid-binding protein, adipocyte [OS=Homo sapiens]	1.082	0.990125	1.332	0.998792	0.431	0.0555233	0.364	0.0437128
Q01469	Fatty acid-binding protein, epidermal [OS=Homo sapiens]	0.891	0.852034	0.923	0.930074	1.955	0.985767	1.96	0.998181
P05413	Fatty acid-binding protein, heart [OS=Homo sapiens]	0.797	0.628274	1.866	0.44605	1.356	0.787749	0.84	0.105953
P51648	Fatty aldehyde dehydrogenase [OS=Homo sapiens]	0.298	0.00132014	0.846	0.776135	0.795	0.228905	0.999	0.506929
Q8TB52	F-box only protein 30 [OS=Homo sapiens]			0.01	3.87112e-16	0.01	2.36154e-16	0.504	0.172536
Q9BZK7	F-box-like/WD repeat-containing protein TBL1XR1 [OS=Homo sapiens]	0.929	0.923608	1.212	0.998792	2.231	0.987109	1.681	0.987179
Q9Y4F1	FERM, RhoGEF and pleckstrin domain-containing protein 1 [OS=Homo sapiens]	1.734	0.366016	0.983	0.972887	1.593	0.985767	1.732	0.992634
Q96AC1	Fermitin family homolog 2 [OS=Homo sapiens]	0.917	0.854485	0.92	0.945829	0.567	0.150855	0.643	0.345871
P02792	Ferritin light chain [OS=Homo sapiens]	2.336	0.0618543	2.272	0.368943	1.032	0.705901	0.387	0.00906492
P35555	Fibrillin-1 [OS=Homo sapiens]	0.785	0.67147	1.777	0.563947	1.487	0.863454	0.953	0.34723
P02675	Fibrinogen beta chain [OS=Homo sapiens]	1.481	0.83941	0.841	0.754098	1.18	0.818682	1.395	0.957177
P02679	Fibrinogen gamma chain [OS=Homo sapiens]	6.564	0.0163115	0.884	0.85788	1.157	0.801868	1.313	0.948484
Q14314	Fibroleukin [OS=Homo sapiens]			1.063	0.998792	2.079	0.990938	1.899	0.992908
P02751	fibronectin [OS=Homo sapiens]	0.35	4.40187e-07	2.358	0.0761565	3.32	0.985767	1.429	0.962592
Q53EP0	Fibronectin type III domain-containing protein 3B [OS=Homo sapiens]	1.553	0.626672	0.934	0.975357	100	2.36154e-16	100	3.01268e-16
P23142	Fibulin-1 [OS=Homo sapiens]	1.877	0.842334	1.937	0.354705	3.477	0.985767	2.051	0.99438
Q4L180	Filamin A-interacting protein 1-like [OS=Homo sapiens]	1.464	0.351516	1.207	0.998792	3.459	0.929542	2.909	0.631855
Q8WUP2	Filamin-binding LIM protein 1 [OS=Homo sapiens]	2.008	0.221087	1.188	0.998792	1.696	0.977952	1.37	0.9561
Q14315	Filamin-C [OS=Homo sapiens]	0.953	0.982894	0.779	0.549644	0.248	0.00341703	0.502	0.161837
Q5T1M5	FK506-binding protein 15 [OS=Homo sapiens]	1.109	0.997615	1.478	0.961528	1.838	0.985767	1.293	0.951693
P39748	Flap endonuclease 1 [OS=Homo sapiens]	1.158	0.989364	1.552	0.873855	3.789	0.943896	2.4	0.937727
P30043	flavin reductase (NADPH) [OS=Homo sapiens]	1.238	0.914827	0.935	0.945829	1.019	0.683672	1.059	0.814579
O75955	Flotillin-1 [OS=Homo sapiens]	1.318	0.708402	1.062	0.98297	1.836	0.965191	1.67	0.957844
Q14254	Flotillin-2 [OS=Homo sapiens]	1.376	0.854485	1.209	0.998792	2.207	0.987109	1.783	0.979894
Q12841	Follistatin-related protein 1 [OS=Homo sapiens]	1.252	0.976803	1.221	0.998792	2.047	0.996465	1.723	0.992634
Q14192	Four and a half LIM domains protein 2 [OS=Homo sapiens]	0.958	0.982894	1.568	0.859765	5.544	0.742522	3.312	0.739018
Q13643	four and a half LIM domains protein 3 [OS=Homo sapiens]	1.656	0.690727	1.932	0.563947	4.619	0.727765	2.766	0.850571
Q9NQ88	Fructose-2,6-bisphosphatase TIGAR [OS=Homo sapiens]	1.083	0.992076	1.095	0.998792	2.319	0.996465	2.122	0.989466
P04075	fructose-bisphosphate aldolase A [OS=Homo sapiens]	0.909	0.9252	1.354	0.989144	2.089	0.987109	1.498	0.973052
P05062	fructose-bisphosphate aldolase B [OS=Homo sapiens]			1.209	0.998792	1.706	0.943896	1.471	0.843985
P09972	Fructose-bisphosphate aldolase C [OS=Homo sapiens]	0.822	0.577021	1.336	0.996597	1.67	0.970481	1.253	0.709184
P07954	fumarate hydratase, mitochondrial [OS=Homo sapiens]	0.992	0.987663	0.918	0.928587	1.912	0.985767	2.053	0.99438
P16930	Fumarylacetoacetase [OS=Homo sapiens]	0.935	0.924352	0.864	0.805056	1.019	0.360036	1.121	0.424486
Q96GK7	fumarylacetoacetate hydrolase domain-containing protein 2A [OS=Homo sapiens]	0.904	0.861719	0.909	0.92847	1.602	0.974496	1.585	0.987179
Q92917	G patch domain and KOW motifs-containing protein [OS=Homo sapiens]	1.068	0.987663
P51570	galactokinase [OS=Homo sapiens]	0.742	0.360793	1.148	0.998792	2.389	0.996465	1.937	0.990529
P09382	Galectin-1 [OS=Homo sapiens]	0.756	0.46611	1.452	0.957971	1.253	0.863454	0.867	0.638994
Q05315	galectin-10 [OS=Homo sapiens]	1.26	0.994994	0.688	0.282422	1.916	0.985767	3.141	0.932706
P17931	Galectin-3 [OS=Homo sapiens]	0.688	0.221135	0.791	0.594476	3.113	0.986123	3.764	0.809163
Q08380	Galectin-3-binding protein [OS=Homo sapiens]	0.872	0.889526	1.733	0.65509	4.729	0.885942	2.465	0.973054
P56470	galectin-4 [OS=Homo sapiens]	0.762	0.836036	0.557	0.0430218	2.336	0.996465	4.511	0.645204
P09104	Gamma-enolase [OS=Homo sapiens]	0.728	0.185137	1.156	0.998792	0.934	0.590792	0.853	0.622821
Q92820	Gamma-glutamyl hydrolase [OS=Homo sapiens]	0.972	0.967519	2.021	0.274853	7.079	0.532563	3.764	0.670306
P13284	Gamma-interferon-inducible lysosomal thiol reductase [OS=Homo sapiens]	0.773	0.836065	2.384	0.043793	7.291	0.456449	3.319	0.710228
Q99747	Gamma-soluble NSF attachment protein [OS=Homo sapiens]	1.012	0.985862	1.08	0.998792	1.84	0.985767	1.701	0.992634
O76070	Gamma-synuclein [OS=Homo sapiens]	5.774	0.0307925	1.861	0.565612	3.035	0.985767	1.02	0.491119
P17900	Ganglioside GM2 activator [OS=Homo sapiens]	0.823	0.799632	1.34	0.998792	1.036	0.529468	0.781	0.308816
P57764	Gasdermin-D [OS=Homo sapiens]	1.209	0.985862	1.354	0.991585	2.695	0.994217	1.968	0.994131
O95479	GDH/6PGL endoplasmic bifunctional protein [OS=Homo sapiens]	1.414	0.554877	1.011	0.98236	1.312	0.734883	1.211	0.713247
Q13630	GDP-L-fucose synthase [OS=Homo sapiens]	0.846	0.826476	2.527	0.0173036	4.433	0.924121	1.916	0.990384
Q8TEQ6	gem-associated protein 5 [OS=Homo sapiens]	1.425	0.877314	1.343	0.998792	2.3	0.987109	1.698	0.994131
P35269	General transcription factor iif subunit 1 [OS=Homo sapiens]	1.122	0.998762	1.15	0.998792	4.279	0.814897	3.815	0.491119
P13984	General transcription factor IIF subunit 2 [OS=Homo sapiens]	1.169	0.986169	1.433	0.989144	3.11	0.934576	2.021	0.972323
P78347	General transcription factor II-I [OS=Homo sapiens]	1.194	0.985862	1.526	0.930074	3.361	0.985767	1.997	0.994131
Q9NQX3	Gephyrin [OS=Homo sapiens]	2.296	0.578952	1.479	0.985773	4.511	0.731581	2.272	0.920052
Q92696	geranylgeranyl transferase type-2 subunit alpha [OS=Homo sapiens]	0.859	0.826183	1.277	0.998792	2.365	0.987109	1.329	0.984183
P60983	glia maturation factor beta [OS=Homo sapiens]	0.843	0.651152	1.171	0.998792	2.747	0.996465	2.511	0.963345
Q96EK6	glucosamine 6-phosphate N-acetyltransferase [OS=Homo sapiens]	0.824	0.753558	1.223	0.998792	1.914	0.976246	1.646	0.963345
P46926	glucosamine-6-phosphate isomerase 1 [OS=Homo sapiens]	0.944	0.919311	1.236	0.998792	1.797	0.948009	1.428	0.86508
Q8TDQ7	Glucosamine-6-phosphate isomerase 2 [OS=Homo sapiens]	0.656	0.325772	1.846	0.738585	0.957	0.809192	0.612	0.224661
Q6PCE3	glucose 1,6-bisphosphate synthase [OS=Homo sapiens]	0.529	0.275452	2.02	0.592567	3.677	0.894432	1.726	0.992634
P06744	glucose-6-phosphate isomerase [OS=Homo sapiens]	1.021	0.992747	1.28	0.998792	1.91	0.985767	1.486	0.972323
P14314	Glucosidase 2 subunit beta [OS=Homo sapiens]	0.954	0.982894	1.126	0.998792	3.002	0.987109	2.496	0.983538
P04062	glucosylceramidase [OS=Homo sapiens]	1.21	0.982894	1.475	0.961528	2.03	0.990668	1.355	0.955581
P00367	Glutamate dehydrogenase 1, mitochondrial [OS=Homo sapiens]	0.882	0.881423	0.984	0.972887	2.058	0.987109	1.968	0.99827
P48507	Glutamate--cysteine ligase regulatory subunit [OS=Homo sapiens]	2.723	0.00403483	1.409	0.98297	2.822	0.985767	2.241	0.955581
Q9BQ67	Glutamate-rich WD repeat-containing protein 1 [OS=Homo sapiens]	0.988	0.982894	1.064	0.998792	2.292	0.996465	1.914	0.999499
Q8NB37	Glutamine amidotransferase-like class 1 domain-containing protein 1 [OS=Homo sapiens]	0.461	0.0386994	1.004	0.985773	1.823	0.989296	1.93	0.98812
P15104	Glutamine synthetase [OS=Homo sapiens]	1.077	0.990125	1.611	0.898806	1.915	0.987109	1.174	0.901272
P47897	glutamine--tRNA ligase [OS=Homo sapiens]	1.153	0.954684	1.341	0.996597	3.614	0.977619	2.559	0.973943
P35754	Glutaredoxin-1 [OS=Homo sapiens]	2.806	3.14198e-05	0.862	0.679634	2.842	0.990938	3.274	0.702452
O76003	glutaredoxin-3 [OS=Homo sapiens]	1.025	0.989364	1.617	0.805056	3.295	0.985767	1.826	0.989727
Q86SX6	Glutaredoxin-related protein 5, mitochondrial [OS=Homo sapiens]	0.983	0.976803	1.164	0.998792	2.22	0.987109	1.923	0.989434
P07203	Glutathione peroxidase 1 [OS=Homo sapiens]	0.856	0.747328	1.106	0.998792	1.928	0.977619	1.63	0.955581
P00390	Glutathione reductase, mitochondrial [OS=Homo sapiens]	1.635	0.233698	0.808	0.65509	2.182	0.990938	2.716	0.971548
P09488	Glutathione S-transferase Mu 1 [OS=Homo sapiens]	0.571	0.123747	100	3.87112e-16	0.548	0.0873528	0.01	3.01268e-16
P28161	Glutathione S-transferase Mu 2 [OS=Homo sapiens]	1.014	0.983918	0.474	0.0354226	0.253	2.8007e-05	0.646	0.0402208
P21266	glutathione S-transferase Mu 3 [OS=Homo sapiens]	1.643	0.151343	0.699	0.191092	0.464	0.0376919	0.74	0.113757
P78417	Glutathione S-transferase omega-1 [OS=Homo sapiens]	1.089	0.985862	1.543	0.890733	2.834	0.990938	1.814	0.984183
P09211	Glutathione S-transferase P [OS=Homo sapiens]	0.87	0.853974	1.342	0.996597	2.825	0.990938	1.992	0.999499
P0CG30	Glutathione S-transferase theta-2B [OS=Homo sapiens]	2.172	0.212338	3.624	0.0160172	2.894	0.985767	0.829	0.586354
P48637	glutathione synthetase [OS=Homo sapiens]	1.037	0.997994	0.98	0.964759	2.672	0.996465	2.679	0.973052
P43304	Glycerol-3-phosphate dehydrogenase, mitochondrial [OS=Homo sapiens]	1.709	0.313729	1.263	0.998792	2.719	0.996465	2.201	0.992634
A6NDG6	glycerol-3-phosphate phosphatase [OS=Homo sapiens]	1.302	0.933808	1.333	0.998792	1.959	0.987109	1.271	0.948799
P23434	Glycine cleavage system H protein, mitochondrial [OS=Homo sapiens]	1.058	0.985862	0.99	0.981149	1.835	0.987109	1.721	0.999499
P41250	Glycine--tRNA ligase [OS=Homo sapiens]	1.061	0.990125	1.878	0.433002	5.608	0.760335	2.834	0.917714
P13807	glycogen [starch] synthase, muscle [OS=Homo sapiens]	1.011	0.982894	1.387	0.998792	6.632	0.206348	4.745	0.0965704
P11216	Glycogen phosphorylase, brain form [OS=Homo sapiens]	0.751	0.444754	0.818	0.686774	1.346	0.897888	1.691	0.989434
P11217	Glycogen phosphorylase, muscle form [OS=Homo sapiens]			0.953	0.98297	0.584	0.233349	0.553	0.113846
Q9NZD2	glycolipid transfer protein [OS=Homo sapiens]			0.966	0.961528	2.867	0.985767	2.868	0.819912
Q8WWB7	Glycosylated lysosomal membrane protein [OS=Homo sapiens]	1.042	0.985862	1.462	0.972887	1.208	0.940806	0.795	0.569263
P30419	glycylpeptide N-tetradecanoyltransferase 1 [OS=Homo sapiens]	1.393	0.548475	1.177	0.998792	3.688	0.925182	2.688	0.901272
Q9UBQ7	Glyoxylate reductase/hydroxypyruvate reductase [OS=Homo sapiens]	0.878	0.745815	0.941	0.92847	1.365	0.91084	1.363	0.809163
Q9Y625	Glypican-6 [OS=Homo sapiens]	0.01	3.63449e-16	1.183	0.998792	1.352	0.953813	1.112	0.901272
P49915	GMP synthase [glutamine-hydrolyzing] [OS=Homo sapiens]	1.133	0.984548	1.613	0.758497	4.186	0.934083	2.45	0.974169
Q92896	Golgi apparatus protein 1 [OS=Homo sapiens]	1.235	0.864536	1.46	0.948723	3.252	0.985767	2.267	0.989466
O00461	Golgi integral membrane protein 4 [OS=Homo sapiens]	1.441	0.814355	1.052	0.998792	2.286	0.990938	1.881	0.992634
Q8NBJ4	Golgi membrane protein 1 [OS=Homo sapiens]			0.68	0.243207	2.257	0.997583	3.128	0.796179
Q9H4A6	Golgi phosphoprotein 3 [OS=Homo sapiens]	1.098	0.993264	1.158	0.998792	2.592	0.987109	2.579	0.887845
Q9H4A5	Golgi phosphoprotein 3-like [OS=Homo sapiens]			0.76	0.656391	0.602	0.112443	0.795	0.350687
Q9H3P7	Golgi resident protein GCP60 [OS=Homo sapiens]	1.031	0.985862	1.106	0.998792	2.327	0.990938	2.182	0.992634
Q9H4G4	Golgi-associated plant pathogenesis-related protein 1 [OS=Homo sapiens]	1.636	0.650374	0.767	0.304733	0.776	0.284869	0.927	0.299354
Q08379	Golgin subfamily A member 2 [OS=Homo sapiens]	1.048	0.987345	1.195	0.998792	2.387	0.996465	1.869	0.99328
Q08378	Golgin subfamily A member 3 [OS=Homo sapiens]	0.902	0.839571	1.141	0.998792	2.023	0.985767	1.664	0.984183
Q8TBA6	Golgin subfamily A member 5 [OS=Homo sapiens]	0.777	0.630568	1.025	0.998792	1.876	0.999931	1.914	0.976775
Q14789	Golgin subfamily B member 1 [OS=Homo sapiens]	1.114	0.995818	1.135	0.998792	2.5	0.994217	1.911	0.992634
Q92538	Golgi-specific brefeldin A-resistance guanine nucleotide exchange factor 1 [OS=Homo sapiens]	1.112	0.989364	1.058	0.998792	1.79	0.986123	1.783	0.987179
Q96S52	GPI transamidase component PIG-S [OS=Homo sapiens]	1.367	0.91477	1.535	0.957971	2.755	0.985767	1.583	0.994131
Q969N2	GPI transamidase component PIG-T [OS=Homo sapiens]	1.248	0.982958	1.391	0.975357	2.184	0.987109	1.777	0.983136
Q92643	GPI-anchor transamidase [OS=Homo sapiens]	1.126	0.998568	2.235	0.430937	5.358	0.527449	2.37	0.911544
Q9HCN4	GPN-loop GTPase 1 [OS=Homo sapiens]	1.086	0.990125
P28799	Granulins [OS=Homo sapiens]	1.069	0.988737	1.562	0.961528	2.475	0.990668	1.517	0.992634
O60565	Gremlin-1 [OS=Homo sapiens]	1.033	0.984548	0.935	0.961528	3.197	0.943896	3.153	0.606094
Q12849	G-rich sequence factor 1 [OS=Homo sapiens]	1.105	0.999727	1.439	0.972887	3.056	0.980728	1.997	0.992634
Q8IWJ2	GRIP and coiled-coil domain-containing protein 2 [OS=Homo sapiens]			1.075	0.998792	6.376	0.632207	3.168	0.841594
Q4V328	GRIP1-associated protein 1 [OS=Homo sapiens]	1.225	0.985862	1.089	0.998792	2.4	0.997583	1.786	0.996723
P62993	Growth factor receptor-bound protein 2 [OS=Homo sapiens]	1.141	0.989364	1.266	0.998792	2.18	0.986123	1.602	0.937727
Q9H3K2	Growth hormone-inducible transmembrane protein [OS=Homo sapiens]	1.777	0.676512	1.618	0.877085	3.603	0.935403	2.361	0.9561
Q9HAV7	GrpE protein homolog 1, mitochondrial [OS=Homo sapiens]	1.293	0.851921	1.131	0.998792	2.853	0.990938	2.549	0.963345
Q9P0R6	GSK3B-interacting protein [OS=Homo sapiens]	1.297	0.982894	1.47	0.975357	2.628	0.985644	1.774	0.989466
P01111	GTPase NRas [OS=Homo sapiens]	1.067	0.989364	0.954	0.977602	2.277	0.987109	1.762	0.992634
P62826	GTP-binding nuclear protein RAN [OS=Homo sapiens]	0.94	0.975703	1.437	0.961528	4.071	0.943896	2.591	0.973054
O00178	GTP-binding protein 1 [OS=Homo sapiens]	1.154	0.992076	1.079	0.998792	1.452	0.985767	1.287	0.973054
Q15382	GTP-binding protein rheb [OS=Homo sapiens]	1.448	0.853444	1.619	0.912613	4.225	0.819567	2.382	0.889971
Q9NR31	GTP-binding protein SAR1a [OS=Homo sapiens]	1.773	0.0376	1.5	0.946662	3.626	0.96758	2.45	0.973052
Q9Y6B6	GTP-binding protein SAR1b [OS=Homo sapiens]	1.638	0.489599	1.052	0.991585	2.471	0.996465	2.352	0.984183
P52735	Guanine nucleotide exchange factor VAV2 [OS=Homo sapiens]	1.601	0.878475	1.61	0.955748	2.868	0.985767	1.763	0.992634
Q9UBI6	guanine nucleotide-binding protein g(i)/g(s)/g(o) subunit gamma-12 [OS=Homo sapiens]	0.729	0.549088	0.937	0.936553	2.153	0.986202	2.118	0.995778
P62873	Guanine nucleotide-binding protein G(I)/G(S)/G(T) subunit beta-1 [OS=Homo sapiens]	1.034	0.999727	1.06	0.998792	1.168	0.808897	1.077	0.507142
P62879	Guanine nucleotide-binding protein G(I)/G(S)/G(T) subunit beta-2 [OS=Homo sapiens]	1.007	0.984548	1.227	0.998792	1.557	0.943896	1.254	0.930518
P08754	Guanine nucleotide-binding protein G(k) subunit alpha [OS=Homo sapiens]	1.225	0.985862	1.209	0.998792	2.318	0.996465	1.895	0.993655
P50148	Guanine nucleotide-binding protein G(Q) subunit alpha [OS=Homo sapiens]	0.895	0.873727	1.298	0.998792	1.818	0.945216	1.339	0.72724
P29992	guanine nucleotide-binding protein subunit alpha-11 [OS=Homo sapiens]	1.382	0.898475	0.971	0.961528	1.303	0.720954	1.419	0.894269
Q14344	Guanine nucleotide-binding protein subunit alpha-13 [OS=Homo sapiens]	1.167	0.990125	0.951	0.955797	1.997	0.987109	1.83	0.995778
Q9HAV0	Guanine nucleotide-binding protein subunit beta-4 [OS=Homo sapiens]	0.96	0.954546	1.469	0.962436	1.297	0.731581	0.905	0.364636
Q02108	Guanylate cyclase soluble subunit alpha-3 [OS=Homo sapiens]	0.567	0.0655153	3.917	0.010986	1.13	0.934083	0.288	0.000454056
P32455	Guanylate-binding protein 1 [OS=Homo sapiens]	2.197	0.00133162	1.379	0.975357	2.276	0.996465	1.62	0.955581
P32456	Guanylate-binding protein 2 [OS=Homo sapiens]	1.507	0.935742	1.111	0.998792	1.035	0.635682	1.047	0.762944
Q96HR8	H/ACA ribonucleoprotein complex non-core subunit NAF1 [OS=Homo sapiens]	0.998	0.982894	0.532	0.204174	0.205	0.00230431	0.404	0.0299617
Q9NX24	H/ACA ribonucleoprotein complex subunit 2 [OS=Homo sapiens]	1.408	0.877314	1.552	0.962434	2.006	0.996465	1.09	0.911937
Q9NPE3	H/ACA ribonucleoprotein complex subunit 3 [OS=Homo sapiens]	0.991	0.977029	1.456	0.983139	3.52	0.919317	4.241	0.216841
Q53T59	HCLS1-binding protein 3 [OS=Homo sapiens]	1.03	0.984548	1.099	0.998792	1.671	0.985767	1.523	0.994131
Q9H583	HEAT repeat-containing protein 1 [OS=Homo sapiens]	0.893	0.858461	1.078	0.998792	2.85	0.943896	2.758	0.728018
Q86XA9	HEAT repeat-containing protein 5A [OS=Homo sapiens]	0.826	0.813089	1.155	0.998792	2.087	0.990938	1.367	0.981977
O43301	Heat shock 70 kDa protein 12A [OS=Homo sapiens]	1.099	0.990125	1.459	0.978002	0.752	0.282818	0.531	0.060799
P48723	Heat shock 70 kDa protein 13 [OS=Homo sapiens]	0.994	0.980823	0.923	0.945829	1.324	0.916705	1.37	0.958434
Q0VDF9	Heat shock 70 kDa protein 14 [OS=Homo sapiens]	0.792	0.687298	1.456	0.986418	2.455	0.987109	1.794	0.989466
P0DMV8	heat shock 70 kDa protein 1A [OS=Homo sapiens]	0.902	0.91477	1.135	0.998792	1.07	0.729485	0.948	0.712664
P34931	Heat shock 70 kDa protein 1-like [OS=Homo sapiens]	0.559	0.0585108	1.431	0.962436	5.008	0.616581	2.741	0.901272
P34932	Heat shock 70 kDa protein 4 [OS=Homo sapiens]	0.985	0.985862	1.132	0.998792	2.808	0.990938	2.409	0.984215
O95757	Heat shock 70 kDa protein 4L [OS=Homo sapiens]	0.851	0.832578	1.441	0.998792	1.401	0.985767	0.941	0.781837
Q00613	heat shock factor protein 1 [OS=Homo sapiens]			1.257	0.998792	2.961	0.946424	2.105	0.955581
Q92598	Heat shock protein 105 kDa [OS=Homo sapiens]	1.327	0.644913	1.588	0.827717	4.469	0.924121	2.822	0.955581
Q12931	heat shock protein 75 kDa, mitochondrial [OS=Homo sapiens]	1.111	0.992076	1.274	0.998792	4.158	0.938286	2.934	0.893816
P04792	Heat shock protein beta-1 [OS=Homo sapiens]	0.962	0.982894	1.282	0.998792	0.781	0.392445	0.631	0.326976
O14558	Heat shock protein beta-6 [OS=Homo sapiens]	0.122	3.63449e-16	0.461	0.00207975	0.06	6.38438e-08	0.166	0.000403001
Q9UJY1	Heat shock protein beta-8 [OS=Homo sapiens]	0.77	0.669322	0.875	0.907202	0.311	0.00338993	0.427	0.0125604
P07900	Heat shock protein HSP 90-alpha [OS=Homo sapiens]	1.022	0.993754	1.501	0.930723	3.804	0.962057	2.482	0.984183
P08238	Heat shock protein HSP 90-beta [OS=Homo sapiens]	1.075	0.988162	2.001	0.295223	5.031	0.854366	2.411	0.984183
P54652	Heat shock-related 70 kDa protein 2 [OS=Homo sapiens]	2.05	0.185833	1.253	0.998792	0.805	0.428083	0.653	0.357076
Q15477	Helicase SKI2W [OS=Homo sapiens]	0.943	0.925814	0.914	0.967528	1.42	0.985767	1.633	0.997536
P30519	Heme oxygenase 2 [OS=Homo sapiens]	1.044	0.985862	1.262	0.998792	2.195	0.987109	1.701	0.957524
Q9NRV9	Heme-binding protein 1 [OS=Homo sapiens]	2.41	9.42449e-05	1.155	0.998792	2.567	0.997583	1.975	0.99328
P69905	Hemoglobin subunit alpha [OS=Homo sapiens]	0.857	0.82989	0.559	0.0452771	0.767	0.373946	1.351	0.955581
P68871	Hemoglobin subunit beta [OS=Homo sapiens]	0.962	0.965875	0.595	0.0843262	0.696	0.287982	1.131	0.878967
P02790	Hemopexin [OS=Homo sapiens]	0.72	0.684533	1.262	0.998792	0.903	0.560335	0.77	0.518702
P05546	Heparin cofactor 2 [OS=Homo sapiens]			0.625	0.327296	0.64	0.366906	0.899	0.585188
O14964	Hepatocyte growth factor-regulated tyrosine kinase substrate [OS=Homo sapiens]	1.16	0.985862	1.181	0.998792	1.411	0.868877	1.086	0.501791
P51858	hepatoma-derived growth factor [OS=Homo sapiens]	0.827	0.722004	1.546	0.896103	3.912	0.953813	2.312	0.992908
Q7Z4V5	Hepatoma-derived growth factor-related protein 2 [OS=Homo sapiens]	1.418	0.840502	1.053	0.998792	1.479	0.899432	1.336	0.937329
Q9Y3E1	Hepatoma-derived growth factor-related protein 3 [OS=Homo sapiens]	1.125	0.99782	1.015	0.998792	1.019	0.879769	0.952	0.780429
Q13151	Heterogeneous nuclear ribonucleoprotein A0 [OS=Homo sapiens]	1.253	0.892652	1.113	0.998792	3.242	0.985767	2.61	0.9561
O60812	Heterogeneous nuclear ribonucleoprotein C-like 1 [OS=Homo sapiens]	3.728	0.0583426
Q14103	heterogeneous nuclear ribonucleoprotein D0 [OS=Homo sapiens]	1.115	0.982894	1.171	0.998792	3.753	0.968141	2.955	0.955581
P52597	Heterogeneous nuclear ribonucleoprotein F [OS=Homo sapiens]	1.021	0.990125	1.793	0.529825	4.587	0.907354	2.508	0.984183
P31943	Heterogeneous nuclear ribonucleoprotein H [OS=Homo sapiens]	0.99	0.987345	1.217	0.998792	3.939	0.951313	2.875	0.9561
P55795	heterogeneous nuclear ribonucleoprotein H2 [OS=Homo sapiens]	0.778	0.337018	1.12	0.998792	3.998	0.943896	2.87	0.894269
P31942	Heterogeneous nuclear ribonucleoprotein H3 [OS=Homo sapiens]	1.123	0.985862	1.302	0.998792	3.499	0.985767	2.333	0.98812
P61978	Heterogeneous nuclear ribonucleoprotein K [OS=Homo sapiens]	0.951	0.982894	1.358	0.985773	4.569	0.911303	3.098	0.937727
P14866	Heterogeneous nuclear ribonucleoprotein L [OS=Homo sapiens]	1.095	0.985862	1.31	0.998792	3.387	0.985767	2.377	0.987512
Q8WVV9	Heterogeneous nuclear ribonucleoprotein L-like [OS=Homo sapiens]	1.221	0.985862	1.13	0.998792	2.787	0.985644	2.136	0.963312
P52272	Heterogeneous nuclear ribonucleoprotein M [OS=Homo sapiens]	1.157	0.945214	1.363	0.98297	5.562	0.770456	3.548	0.867823
O60506	Heterogeneous nuclear ribonucleoprotein Q [OS=Homo sapiens]	1.152	0.950411	1.622	0.789907	4.771	0.881547	2.667	0.9713
Q00839	Heterogeneous nuclear ribonucleoprotein U [OS=Homo sapiens]	1.26	0.794694	1.357	0.986501	4.269	0.934083	3	0.950643
Q1KMD3	heterogeneous nuclear ribonucleoprotein U-like protein 2 [OS=Homo sapiens]	1.029	0.988688	1.415	0.965534	3.488	0.985644	2.265	0.992634
P22626	heterogeneous nuclear ribonucleoproteins A2/B1 [OS=Homo sapiens]	1.017	0.991829	1.344	0.996256	4.823	0.877432	3.26	0.911937
P52789	Hexokinase-2 [OS=Homo sapiens]	1.351	0.696	1.108	0.998792	1.66	0.968141	1.538	0.922795
Q9Y241	HIG1 domain family member 1A, mitochondrial [OS=Homo sapiens]	1.086	0.990125	0.989	0.972887	0.752	0.137808	0.791	0.246868
P30825	High affinity cationic amino acid transporter 1 [OS=Homo sapiens]	0.851	0.796477
O15431	High affinity copper uptake protein 1 [OS=Homo sapiens]	1.745	0.482859	2.49	0.29926	5.791	0.445378	2.221	0.937904
Q9NP66	High mobility group protein 20A [OS=Homo sapiens]	2.001	0.486832	1.46	0.975357	4.32	0.650911	2.965	0.612692
P09429	High mobility group protein B1 [OS=Homo sapiens]	1.217	0.871396	1.347	0.994366	4.489	0.923357	3.009	0.948484
P26583	High mobility group protein B2 [OS=Homo sapiens]	1.443	0.749517	1.537	0.876413	3.928	0.943896	2.599	0.9561
O15347	High mobility group protein B3 [OS=Homo sapiens]	1.347	0.944285	1.142	0.998792	2.463	0.996465	2.203	0.973054
P37235	Hippocalcin-like protein 1 [OS=Homo sapiens]	0.225	5.28581e-07	1.276	0.998792	0.732	0.183248	0.655	0.01854
P50135	Histamine N-methyltransferase [OS=Homo sapiens]	2.776	0.0348884	0.985	0.961528	1.871	0.962592	1.697	0.960256
P49773	Histidine triad nucleotide-binding protein 1 [OS=Homo sapiens]	0.99	0.987345	0.837	0.741307	1.565	0.945216	1.862	0.99328
Q9BX68	Histidine triad nucleotide-binding protein 2, mitochondrial [OS=Homo sapiens]	0.975	0.956347	0.835	0.627083	2.651	0.997532	2.885	0.889971
P12081	Histidine--tRNA ligase, cytoplasmic [OS=Homo sapiens]	1.022	0.990125	1.382	0.975357	2.747	0.996465	1.972	0.992908
O14929	histone acetyltransferase type B catalytic subunit [OS=Homo sapiens]	1.114	0.999351	2.01	0.477852	3.941	0.891465	1.996	0.973054
Q9Y294	Histone chaperone ASF1A [OS=Homo sapiens]	0.923	0.919088	100	3.87112e-16	100	2.36154e-16
Q13547	histone deacetylase 1 [OS=Homo sapiens]	1.09	0.990643	1.644	0.738585	3.868	0.953813	2.204	0.992634
Q92769	Histone deacetylase 2 [OS=Homo sapiens]	1.232	0.980823	1.742	0.708332	3.463	0.943896	1.896	0.994131
Q9H0E3	Histone deacetylase complex subunit SAP130 [OS=Homo sapiens]	0.638	0.626809	1.195	0.998792	0.882	0.418072	0.738	0.265093
O00422	Histone deacetylase complex subunit SAP18 [OS=Homo sapiens]	1.202	0.988737	1.449	0.959856	2.758	0.995211	1.827	0.992634
P07305	Histone H1.0 [OS=Homo sapiens]	1.987	0.0935366	1.277	0.998792	1.349	0.778847	1.091	0.379046
P16403	Histone H1.2 [OS=Homo sapiens]	1.859	0.0282263	1.229	0.998792	3.86	0.961209	2.663	0.971824
P16402	Histone H1.3 [OS=Homo sapiens]	1.092	0.990125	0.592	0.0219378	0.706	0.155214	1.393	0.817019
P10412	Histone H1.4 [OS=Homo sapiens]	1.613	0.445482	1.416	0.964222	7.614	0.362759	4.812	0.276433
P16401	Histone H1.5 [OS=Homo sapiens]	2.189	0.00167142	1.1	0.998792	5.021	0.822923	3.304	0.78419
Q92522	Histone H1x [OS=Homo sapiens]	1.371	0.916149	1.23	0.998792	1.638	0.964013	1.27	0.924614
Q8IUE6	Histone H2A type 2-B [OS=Homo sapiens]	1.174	0.985862	1.337	0.998792	3.658	0.943896	2.823	0.909481
Q16777	Histone H2A type 2-C [OS=Homo sapiens]	1.014	0.990148	1.366	0.98297	4.209	0.939056	2.745	0.963345
Q7L7L0	Histone H2A type 3 [OS=Homo sapiens]	0.575	0.0584572	1.801	0.762789	4.639	0.705101	2.573	0.825307
Q16778	Histone H2B type 2-E [OS=Homo sapiens]	1.282	0.740063	1.304	0.998792	18.905	0.00853155	9.696	0.00267751
P68431	Histone H3.1 [OS=Homo sapiens]	1.601	0.165521	1.214	0.998792	3.258	0.985767	2.618	0.973052
Q71DI3	histone H3.2 [OS=Homo sapiens]	3.48	0.0023685	1.242	0.998792	3.292	0.893043	2.652	0.740556
P84243	histone H3.3 [OS=Homo sapiens]	1.206	0.985862	1.188	0.998792	1.951	0.987109	1.55	0.984215
P62805	histone H4 [OS=Homo sapiens]	1.499	0.294542	1.252	0.998792	6.694	0.589346	4.193	0.70711
Q86X55	Histone-arginine methyltransferase CARM1 [OS=Homo sapiens]	0.949	0.937315	1.293	0.998792	2.325	0.996465	1.652	0.989466
Q09028	Histone-binding protein RBBP4 [OS=Homo sapiens]	1.006	0.983918	1.487	0.956397	3.67	0.961354	2.4	0.983136
Q86TU7	Histone-lysine N-methyltransferase setd3 [OS=Homo sapiens]	0.881	0.887503	0.966	0.975357	1.823	0.996465	2.154	0.942963
Q8WTS6	Histone-lysine N-methyltransferase SETD7 [OS=Homo sapiens]	0.56	0.110863	1.301	0.998792	2.43	0.985767	1.656	0.992634
O43719	HIV Tat-specific factor 1 [OS=Homo sapiens]	1.346	0.937315	1.243	0.998792	4.958	0.615215	3.108	0.677531
P13746	HLA class I histocompatibility antigen, A-11 alpha chain [OS=Homo sapiens]	1.337	0.965913	2.065	0.239642	4.73	0.849791	1.926	0.989466
P01892	HLA class I histocompatibility antigen, A-2 alpha chain [OS=Homo sapiens]	0.588	0.0397453	1.547	0.894588	4.772	0.881547	2.689	0.966824
P05534	HLA class I histocompatibility antigen, A-24 alpha chain [OS=Homo sapiens]	0.01	3.63449e-16	1.254	0.998792	1.62	0.987109	1.716	0.992634
P04439	HLA class I histocompatibility antigen, A-3 alpha chain [OS=Homo sapiens]	1.15	0.977994	2.307	0.0932479	4.341	0.934083	1.701	0.989466
P16188	HLA class I histocompatibility antigen, A-30 alpha chain [OS=Homo sapiens]	0.496	0.0441303	0.803	0.841358	1.281	0.961209	1.495	0.992634
P17693	HLA class I histocompatibility antigen, alpha chain G [OS=Homo sapiens]	0.426	0.000431805	1.723	0.565612	5.169	0.79518	2.259	0.989466
Q95604	HLA class I histocompatibility antigen, Cw-17 alpha chain [OS=Homo sapiens]	0.01	3.63449e-16	1.435	0.975357	5.448	0.507646	2.659	0.901272
P30504	HLA class I histocompatibility antigen, Cw-4 alpha chain [OS=Homo sapiens]	3.076	0.0584572	0.606	0.271166	100	2.36154e-16	100	3.01268e-16
P10321	HLA class I histocompatibility antigen, Cw-7 alpha chain [OS=Homo sapiens]	1.402	0.904017	1.162	0.998792	2.178	0.995286	1.614	0.989434
P50502	Hsc70-interacting protein [OS=Homo sapiens]	0.932	0.960356	1.048	0.998792	1.466	0.934576	1.34	0.946954
Q16543	Hsp90 co-chaperone Cdc37 [OS=Homo sapiens]	1.092	0.985862	1.492	0.929256	2.942	0.990938	1.793	0.983136
P35914	Hydroxymethylglutaryl-CoA lyase, mitochondrial [OS=Homo sapiens]	0.941	0.938345	0.749	0.323839	2.106	0.985767	2.74	0.942814
Q01581	hydroxymethylglutaryl-CoA synthase, cytoplasmic [OS=Homo sapiens]	0.757	0.588183	1.402	0.975357	4.215	0.856358	2.508	0.930174
Q6YN16	Hydroxysteroid dehydrogenase-like protein 2 [OS=Homo sapiens]	0.916	0.87988	0.944	0.929256	1.746	0.977619	1.621	0.963345
P00492	Hypoxanthine-guanine phosphoribosyltransferase [OS=Homo sapiens]	1.013	0.982894	1.492	0.929256	3.89	0.95542	2.399	0.983136
Q9Y4L1	Hypoxia up-regulated protein 1 [OS=Homo sapiens]	0.995	0.988688	1.156	0.998792	4.465	0.924121	3.679	0.828788
Q9NWT6	Hypoxia-inducible factor 1-alpha inhibitor [OS=Homo sapiens]	0.01	3.63449e-16	0.606	0.29579	1.703	0.987109	2.709	0.847627
P55899	IgG receptor FcRn large subunit p51 [OS=Homo sapiens]	1.014	0.984548	1.053	0.998792	0.916	0.44656	0.904	0.479991
Q9Y6R7	IgGFc-binding protein [OS=Homo sapiens]	2.865	0.000446094	0.657	0.202619	1.443	0.934083	2.734	0.963345
Q8WZA9	Immunity-related GTPase family Q protein [OS=Homo sapiens]	1.118	0.99782	1.304	0.998792	1.671	0.977619	1.243	0.926178
P78318	Immunoglobulin-binding protein 1 [OS=Homo sapiens]	0.993	0.980823	1.033	0.998792	2.456	0.990938	2.4	0.937727
P52292	Importin subunit alpha-1 [OS=Homo sapiens]	1.707	0.326294	1.887	0.479733	4.096	0.873654	2.205	0.973052
O00629	Importin subunit alpha-3 [OS=Homo sapiens]	1.065	0.997958	1.461	0.959908	2.309	0.990938	1.487	0.9561
O00505	Importin subunit alpha-4 [OS=Homo sapiens]	1.238	0.934669	1.452	0.961528	2.635	0.997583	1.86	0.990384
P52294	Importin subunit alpha-5 [OS=Homo sapiens]	1.097	0.990125
O60684	Importin subunit alpha-7 [OS=Homo sapiens]	1.052	0.990125	1.388	0.991363	2.004	0.987109	1.418	0.963345
Q14974	Importin subunit beta-1 [OS=Homo sapiens]	1.291	0.719901	1.284	0.998792	2.523	0.99885	1.912	0.994131
O00410	Importin-5 [OS=Homo sapiens]	0.89	0.898395	1.388	0.975357	3.369	0.985767	2.232	0.992634
O95373	Importin-7 [OS=Homo sapiens]	1.192	0.924513	1.659	0.738585	3.216	0.985767	1.798	0.97343
Q96P70	Importin-9 [OS=Homo sapiens]	1.168	0.988688	1.891	0.53638	3.709	0.925182	1.991	0.989466
Q15181	Inorganic pyrophosphatase [OS=Homo sapiens]	0.936	0.965875	1.384	0.975357	5.266	0.820825	3.401	0.891701
Q9H2U2	Inorganic pyrophosphatase 2, mitochondrial [OS=Homo sapiens]	0.692	0.237042	0.798	0.643102	2.226	0.990938	2.516	0.984183
P20839	Inosine-5'-monophosphate dehydrogenase 1 [OS=Homo sapiens]	2.576	0.0836572	3.183	0.0507308	8.025	0.0935363	2.624	0.786573
P12268	inosine-5'-monophosphate dehydrogenase 2 [OS=Homo sapiens]	0.95	0.982677	2.24	0.13179	5.077	0.848708	2.251	0.989466
Q14573	Inositol 1,4,5-trisphosphate receptor type 3 [OS=Homo sapiens]	0.695	0.508723	1.472	0.961528	1.496	0.934083	1.027	0.752297
Q9NX62	Inositol monophosphatase 3 [OS=Homo sapiens]	1.008	0.982894	1.299	0.998792	2.099	0.997532	1.293	0.973054
P49441	Inositol polyphosphate 1-phosphatase [OS=Homo sapiens]	1.155	0.992076	1.365	0.998792	2.283	0.996465	1.719	0.992634
Q9NPH2	Inositol-3-phosphate synthase 1 [OS=Homo sapiens]	2.008	0.283525	1.26	0.998792	1.101	0.924121	0.877	0.615018
P14735	insulin-degrading enzyme [OS=Homo sapiens]	1.386	0.850367	1.268	0.998792	2.74	0.986123	2.474	0.937614
Q9NZI8	Insulin-like growth factor 2 mRNA-binding protein 1 [OS=Homo sapiens]	2.252	0.173313	1.816	0.823567	3.437	0.864859	1.965	0.972323
Q9Y6M1	Insulin-like growth factor 2 mRNA-binding protein 2 [OS=Homo sapiens]	1.477	0.4305	0.984	0.963793	1.63	0.943896	1.598	0.979894
O00425	Insulin-like growth factor 2 mRNA-binding protein 3 [OS=Homo sapiens]	0.671	0.351516	100	3.87112e-16	6.953	0.26796	0.01	3.01268e-16
Q68E01	Integrator complex subunit 3 [OS=Homo sapiens]	1.428	0.913502	1.274	0.998792	2.454	0.985767	2.197	0.937727
P56199	Integrin alpha-1 [OS=Homo sapiens]	1.415	0.846017	1.308	0.998792	0.982	0.643206	0.704	0.0744977
Q9UKX5	Integrin alpha-11 [OS=Homo sapiens]	1.044	0.985862	1.753	0.713996	3.177	0.977619	1.642	0.992634
P17301	Integrin alpha-2 [OS=Homo sapiens]	0.827	0.720659	0.953	0.940986	1.114	0.470662	1.312	0.687483
P26006	Integrin alpha-3 [OS=Homo sapiens]	0.367	1.3315e-07	0.627	0.213505	0.995	0.568185	1.618	0.984183
P13612	Integrin alpha-4 [OS=Homo sapiens]	1.279	0.982894	1.842	0.742148	2.027	0.996465	1.028	0.805046
P08648	Integrin alpha-5 [OS=Homo sapiens]	1.364	0.677243	0.984	0.954092	0.475	0.0819802	0.577	0.0934838
P53708	Integrin alpha-8 [OS=Homo sapiens]	2.756	0.0175572	1.428	0.975357	5.836	0.444581	3.434	0.575953
P06756	Integrin alpha-V [OS=Homo sapiens]	0.974	0.954625	1.614	0.763427	2.329	0.990938	1.573	0.937329
P05106	Integrin beta-3 [OS=Homo sapiens]	0.541	0.0303792	0.948	0.961528	0.832	0.144626	0.914	0.265304
P18084	Integrin beta-5 [OS=Homo sapiens]	0.83	0.630568	2.074	0.44756	2.652	0.987109	1.532	0.989434
Q9H0C8	Integrin-linked kinase-associated serine/threonine phosphatase 2C [OS=Homo sapiens]	1.007	0.982894	1.954	0.370314	2.632	0.998869	1.424	0.920955
Q13418	Integrin-linked protein kinase [OS=Homo sapiens]	1.131	0.982894	0.853	0.778632	0.577	0.156416	0.669	0.37469
P19823	Inter-alpha-trypsin inhibitor heavy chain H2 [OS=Homo sapiens]	0.644	0.349979	1.251	0.998792	1.522	0.943896	1.185	0.64074
P05362	Intercellular adhesion molecule 1 [OS=Homo sapiens]	1	0.982894	1.429	0.972887	3.743	0.953813	2.512	0.963345
Q14653	interferon regulatory factor 3 [OS=Homo sapiens]	1.012	0.984548	1.243	0.998792	1.766	0.996465	1.284	0.960225
P80217	interferon-induced 35 kDa protein [OS=Homo sapiens]	1.591	0.718015	1.835	0.659877	3.63	0.934083	2.033	0.984183
P09914	interferon-induced protein with tetratricopeptide repeats 1 [OS=Homo sapiens]	2.04	0.118285	0.01	3.87112e-16	0.01	2.36154e-16	4.789	0.101167
O14879	Interferon-induced protein with tetratricopeptide repeats 3 [OS=Homo sapiens]	1.686	0.553807	1.415	0.998792	100	2.36154e-16	100	3.01268e-16
Q13325	Interferon-induced protein with tetratricopeptide repeats 5 [OS=Homo sapiens]	1.682	0.608058	1.63	0.96102	3.265	0.89655	1.802	0.987179
P19525	interferon-induced, double-stranded RNA-activated protein kinase [OS=Homo sapiens]	1.013	0.982894	1.584	0.860071	3.306	0.970454	1.963	0.989466
Q12905	Interleukin enhancer-binding factor 2 [OS=Homo sapiens]	1.063	0.99782	1.362	0.983997	4.182	0.941918	2.598	0.973054
Q27J81	Inverted formin-2 [OS=Homo sapiens]	0.934	0.898032	1.442	0.961681	2.244	0.990938	1.515	0.962592
Q9H1K1	Iron-sulfur cluster assembly enzyme ISCU, mitochondrial [OS=Homo sapiens]	2.396	0.549088	1.221	0.999965	2.934	0.946424	2.08	0.962592
Q2TAA2	Isoamyl acetate-hydrolyzing esterase 1 homolog [OS=Homo sapiens]	1.003	0.982894	1.301	0.998792	1.805	0.985767	1.356	0.957177
Q9UKU7	Isobutyryl-CoA dehydrogenase, mitochondrial [OS=Homo sapiens]	0.885	0.938345	0.656	0.445056	1.318	0.943896	2.191	0.963345
Q96CN7	Isochorismatase domain-containing protein 1 [OS=Homo sapiens]	1.502	0.831407	0.876	0.835956	1.552	0.923969	1.753	0.989466
Q96AB3	isochorismatase domain-containing protein 2 [OS=Homo sapiens]	1.213	0.988688	0.923	0.91667	2.609	0.996465	2.376	0.983822
O75874	Isocitrate dehydrogenase [NADP] cytoplasmic [OS=Homo sapiens]	1.155	0.947429	1.148	0.998792	3.05	0.987109	2.61	0.973052
P48735	Isocitrate dehydrogenase [NADP], mitochondrial [OS=Homo sapiens]	0.693	0.160067	1.081	0.998792	2.3	0.996465	2.069	0.994131
P41252	isoleucine--tRNA ligase, cytoplasmic [OS=Homo sapiens]	1.187	0.911934	1.604	0.796657	3.64	0.977619	2.074	0.999499
Q9NSE4	Isoleucine--tRNA ligase, mitochondrial [OS=Homo sapiens]	1.175	0.987345	1.076	0.998792	2.345	0.990938	2.035	0.99438
Q13907	Isopentenyl-diphosphate Delta-isomerase 1 [OS=Homo sapiens]	0.818	0.753558	1.532	0.945829	4.231	0.823172	2.313	0.967986
P26440	Isovaleryl-CoA dehydrogenase, mitochondrial [OS=Homo sapiens]	1.283	0.982894	0.863	0.648168	1.848	0.972021	2.059	0.999499
P14923	Junction plakoglobin [OS=Homo sapiens]	0.584	0.174453	1.037	0.998792	4.466	0.924121	4.018	0.749662
Q9UK76	Jupiter microtubule associated homolog 1 [OS=Homo sapiens]	1.794	0.218481	1.242	0.998792	6.106	0.366906	3.46	0.639789
Q9BWU0	kanadaptin [OS=Homo sapiens]	1.256	0.984548	1.786	0.92847	2.553	0.981859	1.426	0.992634
Q7Z4H8	KDEL motif-containing protein 2 [OS=Homo sapiens]	1.084	0.990148	0.9	0.92847	2	0.990938	2.255	0.965447
Q14145	Kelch-like ECH-associated protein 1 [OS=Homo sapiens]	0.922	0.976803	2.264	0.352653	2.821	0.981085	1.06	0.881778
P13645	Keratin, type I cytoskeletal 10 [OS=Homo sapiens]	1.005	0.990125	0.998	0.961528	0.737	0.222515	0.788	0.158202
P02533	Keratin, type I cytoskeletal 14 [OS=Homo sapiens]	0.585	0.17305	1.726	0.929256	2.19	0.997263	1.183	0.955581
Q04695	Keratin, type I cytoskeletal 17 [OS=Homo sapiens]	1.138	0.990125	2.493	0.0343256	3.514	0.977619	1.652	0.963345
P05783	Keratin, type I cytoskeletal 18 [OS=Homo sapiens]	0.507	0.00811985	1.439	0.961528	4.977	0.863832	3.622	0.846523
P08727	Keratin, type I cytoskeletal 19 [OS=Homo sapiens]	0.803	0.749013	0.958	0.959908	4.393	0.929542	4.578	0.632286
P35527	Keratin, type I cytoskeletal 9 [OS=Homo sapiens]	1.178	0.982894	1.064	0.998792	1.384	0.775538	1.315	0.781837
Q14533	Keratin, type II cuticular Hb1 [OS=Homo sapiens]	0.709	0.158917	1.649	0.698996	1.885	0.985644	1.233	0.675216
P04264	Keratin, type II cytoskeletal 1 [OS=Homo sapiens]	0.869	0.85279	1.127	0.998792	1.182	0.766258	1.093	0.571346
Q7Z794	Keratin, type II cytoskeletal 1b [OS=Homo sapiens]	1.125	0.990643	0.969	0.959908	1.198	0.59062	1.08	0.41899
P35908	Keratin, type II cytoskeletal 2 epidermal [OS=Homo sapiens]	2.09	0.0548924	1.15	0.998792	0.651	0.0935363	0.652	0.00888309
P04259	keratin, type II cytoskeletal 6B [OS=Homo sapiens]	0.647	0.267172	0.87	0.805056	0.958	0.355257	0.945	0.202112
Q5XKE5	Keratin, type II cytoskeletal 79 [OS=Homo sapiens]			1.233	0.998792	5.843	0.602882	5.034	0.137055
P05787	Keratin, type II cytoskeletal 8 [OS=Homo sapiens]	1.162	0.992076	1.136	0.998792	3.712	0.973358	3.328	0.901272
Q9HA64	Ketosamine-3-kinase [OS=Homo sapiens]	1.045	0.985862	1.078	0.998792	1.118	0.643206	1.03	0.626233
Q07666	KH domain-containing, RNA-binding, signal transduction-associated protein 1 [OS=Homo sapiens]	1.3	0.727207	1.23	0.998792	4.418	0.91663	3.277	0.72375
Q96EK5	KIF1-binding protein [OS=Homo sapiens]	1.12	0.994994	1.613	0.93294	100	2.36154e-16	100	3.01268e-16
P33176	Kinesin-1 heavy chain [OS=Homo sapiens]	1.098	0.984548	1.184	0.998792	2.585	0.996636	2.117	0.994131
P52732	Kinesin-like protein KIF11 [OS=Homo sapiens]	6.578	0.000815541	0.925	0.96254	0.228	0.00277667	0.249	0.000720778
O43896	Kinesin-like protein KIF1C [OS=Homo sapiens]	0.927	0.91721	0.072	3.87112e-16	0.114	1.19409e-07	1.336	0.803727
Q2M1P5	Kinesin-like protein KIF7 [OS=Homo sapiens]	1.541	0.835714	0.01	3.87112e-16	0.01	2.36154e-16	0.426	0.0804738
Q6YP21	Kynurenine--oxoglutarate transaminase 3 [OS=Homo sapiens]	1.319	0.939699	1.056	0.998792	3.55	0.943896	3.198	0.749662
Q8IV20	Laccase domain-containing protein 1 [OS=Homo sapiens]	0.815	0.891881	0.173	1.6389e-08	0.552	0.16441	3.018	0.757975
Q08431	Lactadherin [OS=Homo sapiens]	1.288	0.965913	1.63	0.906452	2.235	0.997532	1.505	0.989434
P02788	Lactotransferrin [OS=Homo sapiens]	0.526	0.0681005	1.535	0.906452	2.407	0.996465	1.551	0.976775
P42166	Lamina-associated polypeptide 2, isoform alpha [OS=Homo sapiens]	1.319	0.741251	1.447	0.959908	3.678	0.977619	2.285	0.989466
P42167	Lamina-associated polypeptide 2, isoforms beta/gamma [OS=Homo sapiens]	1.166	0.990125	1.412	0.970421	3.032	0.987109	2.043	0.994131
Q14739	Lamin-B receptor [OS=Homo sapiens]	1.389	0.919311	1.126	0.998792	2.63	0.987109	2.478	0.935452
P20700	Lamin-B1 [OS=Homo sapiens]	1.141	0.981432	1.176	0.999706	3.799	0.962592	3.033	0.942963
Q03252	Lamin-B2 [OS=Homo sapiens]	1.047	0.992076	1.162	0.998792	1.688	0.973358	1.414	0.960225
Q16363	Laminin subunit alpha-4 [OS=Homo sapiens]	2.522	0.180429	0.872	0.827717	0.543	0.129312	0.615	0.308532
P07942	Laminin subunit beta-1 [OS=Homo sapiens]	1.429	0.684533	1.064	0.998792	0.987	0.64721	0.883	0.582922
P55268	laminin subunit beta-2 [OS=Homo sapiens]	0.881	0.871572	0.875	0.85708	0.38	0.0323978	0.416	0.0803822
P11047	Laminin subunit gamma-1 [OS=Homo sapiens]	1.109	0.985862	0.852	0.783174	0.492	0.0935363	0.584	0.264714
Q9NRN7	L-aminoadipate-semialdehyde dehydrogenase-phosphopantetheinyl transferase [OS=Homo sapiens]	1.078	0.989364	1.526	0.985773	2.835	0.943896	1.892	0.974169
O43813	LanC-like protein 1 [OS=Homo sapiens]	0.659	0.333461	0.891	0.873262	0.816	0.206399	0.844	0.109332
Q9NS86	lanC-like protein 2 [OS=Homo sapiens]	1.175	0.989364	1.195	0.998792	1.789	0.987109	1.425	0.989466
Q92615	la-related protein 4B [OS=Homo sapiens]	1.22	0.987663	1.782	0.906452	2.375	0.985767	1.428	0.989466
Q01650	large neutral amino acids transporter small subunit 1 [OS=Homo sapiens]	2.181	0.180067	2.121	0.521601	5.173	0.53171	3.478	0.456212
Q14767	Latent-transforming growth factor beta-binding protein 2 [OS=Homo sapiens]	0.596	0.536308	1.066	0.985773	2.152	0.986123	1.991	0.994131
Q9BS40	Latexin [OS=Homo sapiens]	0.89	0.855608	1.448	0.961528	4.484	0.876553	3.099	0.803727
Q99538	Legumain [OS=Homo sapiens]	0.464	0.197773	1.915	0.458885	2.159	0.987109	1.367	0.911937
Q9NQ48	Leucine zipper transcription factor-like protein 1 [OS=Homo sapiens]	0.858	0.838637	1.022	0.989469	1.941	0.989296	1.687	0.992634
P42704	Leucine-rich PPR motif-containing protein, mitochondrial [OS=Homo sapiens]	1.26	0.793489	1.171	0.998792	3.665	0.976272	2.866	0.9561
Q9Y608	Leucine-rich repeat flightless-interacting protein 2 [OS=Homo sapiens]	1.088	0.990148	0.992	0.998792	0.8	0.580777	0.941	0.64074
Q9H9A6	Leucine-rich repeat-containing protein 40 [OS=Homo sapiens]	4.12	0.000175458	1.282	0.998792	1.718	0.995427	1.355	0.976237
Q8N1G4	Leucine-rich repeat-containing protein 47 [OS=Homo sapiens]	1.146	0.98974	1.019	0.975357	1.977	0.981859	1.876	0.989466
Q96AG4	Leucine-rich repeat-containing protein 59 [OS=Homo sapiens]	1.553	0.218056	1.04	0.981149	3.918	0.946424	3.84	0.46025
Q9P2J5	Leucine--tRNA ligase, cytoplasmic [OS=Homo sapiens]	0.95	0.920612	0.953	0.906452	2.037	0.985767	1.879	0.989434
P30740	Leukocyte elastase inhibitor [OS=Homo sapiens]	1.351	0.864536	1.359	0.985773	4.238	0.935041	3.401	0.895081
Q08722	Leukocyte surface antigen CD47 [OS=Homo sapiens]	1.226	0.982581	0.612	0.148827	0.344	0.0199246	0.594	0.276433
Q14847	LIM and SH3 domain protein 1 [OS=Homo sapiens]	1.042	0.994258	1.103	0.998792	3.009	0.987109	2.672	0.973052
P11182	Lipoamide acyltransferase component of branched-chain alpha-keto acid dehydrogenase complex, mitochondrial [OS=Homo sapiens]	1.302	0.980823	0.989	0.963793	2.052	0.986123	2.047	0.992634
Q93052	Lipoma-preferred partner [OS=Homo sapiens]	1.297	0.735621	0.848	0.774336	0.556	0.139935	0.642	0.343721
P07195	L-lactate dehydrogenase B chain [OS=Homo sapiens]	0.852	0.816613	1.185	0.998792	1.421	0.929542	1.216	0.911937
P36776	Lon protease homolog, mitochondrial [OS=Homo sapiens]	1.599	0.322998	1.007	0.962436	2.307	0.990938	2.362	0.984183
P33121	Long-chain-fatty-acid--CoA ligase 1 [OS=Homo sapiens]	1.158	0.990643	2.105	0.234162	0.986	0.43638	0.513	0.000997576
O95573	long-chain-fatty-acid--CoA ligase 3 [OS=Homo sapiens]	1.668	0.200582	1.57	0.823995	2.649	0.997583	1.763	0.968038
Q14696	LRP chaperone MESD [OS=Homo sapiens]	1.178	0.982894	1.369	0.98297	3.265	0.977952	2.653	0.95176
P51884	Lumican [OS=Homo sapiens]	0.524	0.258227	1.28	0.998792	0.628	0.208361	0.501	0.160655
P05455	Lupus La protein [OS=Homo sapiens]	1.128	0.980823	1.756	0.623099	4.282	0.934083	2.429	0.983136
Q7Z4W1	L-xylulose reductase [OS=Homo sapiens]	2.049	0.334803	1.048	0.992979	2.342	0.990938	2.172	0.993065
Q13094	lymphocyte cytosolic protein 2 [OS=Homo sapiens]	1.05	0.985862	1.147	0.998792	2.618	0.977619	2.203	0.936528
Q96KB5	Lymphokine-activated killer T-cell-originated protein kinase [OS=Homo sapiens]	1.051	0.989659	100	3.87112e-16	100	2.36154e-16
P46736	Lys-63-specific deubiquitinase BRCC36 [OS=Homo sapiens]	1.837	0.626672	1.198	0.998792	2.484	0.985767	2.051	0.959123
O60341	Lysine-specific histone demethylase 1A [OS=Homo sapiens]	0.769	0.771448	1.236	0.998792	2.454	0.996465	1.444	0.97538
Q15046	Lysine--tRNA ligase [OS=Homo sapiens]	1.266	0.814202	1.499	0.934265	3.727	0.972021	2.435	0.989466
Q8NF37	Lysophosphatidylcholine acyltransferase 1 [OS=Homo sapiens]	1.734	0.717838	1.649	0.929722	1.893	0.987109	1.666	0.994131
Q7L5N7	Lysophosphatidylcholine acyltransferase 2 [OS=Homo sapiens]	0.387	0.00353228	1.464	0.945829	4.346	0.924121	2.811	0.911937
Q5VWZ2	Lysophospholipase-like protein 1 [OS=Homo sapiens]	1.122	0.998762	1.141	0.998792	2.191	0.996465	1.874	0.994131
P38571	lysosomal acid lipase/cholesteryl ester hydrolase [OS=Homo sapiens]	0.418	0.217825	1.277	0.998792	1.381	0.881547	1.015	0.660281
P11117	Lysosomal acid phosphatase [OS=Homo sapiens]	1.002	0.985862	1.457	0.95088	1.074	0.732216	0.883	0.654673
P10253	lysosomal alpha-glucosidase [OS=Homo sapiens]	0.68	0.392746	1.916	0.304733	2.706	0.996465	1.511	0.901272
O00754	Lysosomal alpha-mannosidase [OS=Homo sapiens]	0.949	0.959089	1.159	0.998792	2.53	0.996465	1.829	0.999
P10619	lysosomal protective protein [OS=Homo sapiens]	0.715	0.274382	1.602	0.805056	2.859	0.990938	1.63	0.955581
P11279	Lysosome-associated membrane glycoprotein 1 [OS=Homo sapiens]	0.972	0.976803	1.874	0.353742	4.515	0.885212	2.383	0.983136
Q9Y4K0	Lysyl oxidase homolog 2 [OS=Homo sapiens]	2.105	0.142065	2.615	0.273286	3.442	0.873654	1.259	0.973054
Q96C86	M7GpppX diphosphatase [OS=Homo sapiens]	1.313	0.949269	1.16	0.998792	3.197	0.985767	2.838	0.895081
P14174	Macrophage Migration inhibitory factor [OS=Homo sapiens]	0.823	0.549088	1.042	0.998792	2.926	0.987109	2.677	0.969317
P40121	Macrophage-capping protein [OS=Homo sapiens]	1.112	0.990125	1.5	0.93294	5.012	0.856603	3.239	0.911937
Q9H0U3	Magnesium transporter protein 1 [OS=Homo sapiens]	1.277	0.976803	1.1	0.998792	3.617	0.942859	3.368	0.547679
Q14728	Major facilitator superfamily domain-containing protein 10 [OS=Homo sapiens]	1.543	0.787521	1.407	0.99024	2.598	0.977619	1.726	0.992634
Q14764	major vault protein [OS=Homo sapiens]	0.785	0.566754	1.074	0.998792	3.553	0.977952	3.1	0.937727
P40925	Malate dehydrogenase, cytoplasmic [OS=Homo sapiens]	0.974	0.985862	0.868	0.821007	0.926	0.579667	1.071	0.825307
P40926	Malate dehydrogenase, mitochondrial [OS=Homo sapiens]	0.984	0.985862	1.157	0.998792	3.636	0.977619	2.836	0.957177
Q14165	Malectin [OS=Homo sapiens]	1.071	0.992076	1.224	0.998792	2.818	0.990938	2.379	0.984183
Q9HD20	manganese-transporting ATPase 13A1 [OS=Homo sapiens]	1.099	0.993962	1.044	0.998792	1.931	0.996465	1.861	0.981977
Q96IJ6	Mannose-1-phosphate guanyltransferase alpha [OS=Homo sapiens]	1.069	0.990125	0.927	0.926679	1.568	0.903104	1.693	0.959935
Q9Y5P6	Mannose-1-phosphate guanyltransferase beta [OS=Homo sapiens]	1.142	0.990125	0.852	0.716892	2.687	0.996465	3.039	0.810905
P34949	mannose-6-phosphate isomerase [OS=Homo sapiens]	0.565	0.116772	0.889	0.906452	1.216	0.617118	1.462	0.902161
O75352	Mannose-P-dolichol utilization defect 1 protein [OS=Homo sapiens]	2.06	0.141202	1.142	0.998792	3.137	0.961354	2.688	0.786174
P33908	Mannosyl-oligosaccharide 1,2-alpha-mannosidase IA [OS=Homo sapiens]	1.124	0.998762	100	3.87112e-16	100	2.36154e-16
P49006	MARCKS-related protein [OS=Homo sapiens]	1.713	0.561429	1.618	0.822851	4.582	0.856358	2.986	0.846863
Q96AM1	Mas-related G-protein coupled receptor member F [OS=Homo sapiens]	1.953	0.322998	0.85	0.847206	0.39	0.00513738	0.508	0.030382
P43243	Matrin-3 [OS=Homo sapiens]	1.203	0.892652	1.332	0.998792	4.348	0.934083	2.947	0.955581
P50281	Matrix metalloproteinase-14 [OS=Homo sapiens]	0.893	0.858461	100	3.87112e-16	100	2.36154e-16
Q8NEH6	Meiosis-specific nuclear structural protein 1 [OS=Homo sapiens]	0.886	0.933808	1.356	0.998792	1.144	0.623291	0.93	0.202112
Q8N4V1	Membrane magnesium transporter 1 [OS=Homo sapiens]	1.27	0.982894	1.106	0.998792	1.52	0.961354	1.306	0.9561
O00264	Membrane-associated progesterone receptor component 1 [OS=Homo sapiens]	0.733	0.22914	1.139	0.998792	2.179	0.987109	1.831	0.989434
O15173	Membrane-associated progesterone receptor component 2 [OS=Homo sapiens]	0.874	0.826183	0.938	0.906452	1.705	0.943896	1.675	0.962592
P55145	Mesencephalic astrocyte-derived neurotrophic factor [OS=Homo sapiens]	0.945	0.980823	0.975	0.961528	3.442	0.985767	3.54	0.657997
P01033	Metalloproteinase inhibitor 1 [OS=Homo sapiens]	0.701	0.325772	2.213	0.0955376	3.831	0.959748	1.743	0.970235
P16035	Metalloproteinase inhibitor 2 [OS=Homo sapiens]	0.827	0.766784	2.93	0.163627	2.86	0.946424	1.12	0.955581
P02795	metallothionein-2 [OS=Homo sapiens]	2.904	0.0214244	2.413	0.41988	1.207	0.943896	0.663	0.352506
O94776	Metastasis-associated protein MTA2 [OS=Homo sapiens]	1.448	0.839566	0.867	0.787101	0.967	0.310313	0.984	0.353849
O75431	Metaxin-2 [OS=Homo sapiens]	1.539	0.768429	1.307	0.998792	2.502	0.992547	1.731	0.992634
P53582	Methionine aminopeptidase 1 [OS=Homo sapiens]	0.732	0.368704	1.118	0.998792	1.97	0.985767	1.763	0.984183
P50579	methionine aminopeptidase 2 [OS=Homo sapiens]	1.153	0.988688	1.365	0.998792	2.57	0.996465	1.924	0.992634
P56192	Methionine--tRNA ligase, cytoplasmic [OS=Homo sapiens]	1.291	0.772061	1.517	0.906452	4	0.943896	2.624	0.955581
P16455	Methylated-DNA--protein-cysteine methyltransferase [OS=Homo sapiens]	0.314	0.0032166	0.828	0.764359	1.737	0.985767	2.524	0.945317
Q96RQ3	Methylcrotonoyl-CoA carboxylase subunit alpha, mitochondrial [OS=Homo sapiens]	0.809	0.794695	0.616	0.079833	1.455	0.925182	2.047	0.994707
Q02252	Methylmalonate-semialdehyde dehydrogenase [acylating], mitochondrial [OS=Homo sapiens]	1.744	0.497706	0.784	0.473828	1.497	0.881547	1.803	0.984215
Q96PE7	Methylmalonyl-CoA epimerase, mitochondrial [OS=Homo sapiens]			0.967	0.962436	1.268	0.923357	1.201	0.922829
P22033	Methylmalonyl-CoA mutase, mitochondrial [OS=Homo sapiens]	1.11	0.994501	0.749	0.4165	1.726	0.943896	2.075	0.99827
Q9BQA1	Methylosome protein 50 [OS=Homo sapiens]	0.962	0.948286	1.082	0.998792	2.195	0.997033	2.181	0.984156
P54105	Methylosome subunit pICln [OS=Homo sapiens]	0.893	0.861719	1.201	0.998792	2.469	0.996465	3.015	0.743094
Q15800	Methylsterol monooxygenase 1 [OS=Homo sapiens]			1.081	0.998792	100	2.36154e-16	100	3.01268e-16
Q96S19	Methyltransferase-like 26 [OS=Homo sapiens]	0.78	0.830114	100	3.87112e-16	3.629	0.934083	0.01	3.01268e-16
Q03426	mevalonate kinase [OS=Homo sapiens]	0.624	0.325772	0.93	0.95088	100	2.36154e-16	100	3.01268e-16
Q5XKP0	MICOS complex subunit MIC13 [OS=Homo sapiens]	1.176	0.990125	0.887	0.912503	1.988	0.987109	2.054	0.984215
Q9NX63	MICOS complex subunit MIC19 [OS=Homo sapiens]	0.91	0.840502	1.12	0.998792	2.578	0.999931	2.135	0.994131
Q9BRQ6	MICOS complex subunit mic25 [OS=Homo sapiens]	0.593	0.22716	1.026	0.998792	2.25	0.987109	2.453	0.889971
Q6UXV4	MICOS complex subunit MIC27 [OS=Homo sapiens]	0.758	0.710202	0.983	0.975357	2.102	0.996465	1.983	0.989466
Q16891	MICOS complex subunit Mic60 [OS=Homo sapiens]	0.953	0.960312	1.086	0.998792	2.322	0.996465	2.057	0.994131
P10620	Microsomal glutathione S-transferase 1 [OS=Homo sapiens]	1.342	0.892652	0.993	0.962436	1.443	0.812409	1.448	0.864098
O14880	Microsomal glutathione S-transferase 3 [OS=Homo sapiens]	0.959	0.953	1.121	0.998792	1.748	0.953813	1.663	0.961778
Q9UPN3	Microtubule-actin cross-linking factor 1, isoforms 1/2/3/5 [OS=Homo sapiens]	1.411	0.473851	1.437	0.972887	2.896	0.985767	1.716	0.992536
P46821	microtubule-associated protein 1B [OS=Homo sapiens]	0.592	0.0435104	0.873	0.936553	0.47	0.00952207	0.725	0.127134
Q66K74	Microtubule-associated protein 1S [OS=Homo sapiens]	0.797	0.626809	1.14	0.998792	2.171	0.990938	1.618	0.99827
Q15691	Microtubule-associated protein RP/EB family member 1 [OS=Homo sapiens]	0.974	0.985862	1.275	0.998792	2.328	0.996465	1.674	0.957815
Q15555	Microtubule-associated protein RP/EB family member 2 [OS=Homo sapiens]	0.819	0.720454	1.519	0.973798	2.608	0.987109	1.702	0.992908
Q9GZQ8	Microtubule-associated proteins 1A/1B light chain 3B [OS=Homo sapiens]	0.652	0.160585	1.506	0.961528	1.546	0.985767	1.003	0.813812
Q9BRT3	migration and invasion enhancer 1 [OS=Homo sapiens]	0.96	0.963026
Q02978	Mitochondrial 2-oxoglutarate/malate carrier protein [OS=Homo sapiens]	1.053	0.987345	0.924	0.87449	1.89	0.977619	1.85	0.987179
Q7Z434	Mitochondrial antiviral-signaling protein [OS=Homo sapiens]	0.958	0.965913	1.087	0.998792	1.975	0.986123	1.613	0.974421
O43772	mitochondrial carnitine/acylcarnitine carrier protein [OS=Homo sapiens]	1.141	0.999727	0.878	0.940986	1.201	0.864791	1.311	0.9561
Q9NZJ7	Mitochondrial carrier homolog 1 [OS=Homo sapiens]	1.437	0.886301	1.299	0.998792	2.091	0.99758	1.633	0.998181
Q9Y6C9	Mitochondrial carrier homolog 2 [OS=Homo sapiens]	0.955	0.927231	1.095	0.998792	3.146	0.986202	2.816	0.937329
Q9Y276	Mitochondrial chaperone BCS1 [OS=Homo sapiens]	1.286	0.985862	0.58	0.178896	1.934	0.999437	2.976	0.649734
Q9UBX3	Mitochondrial dicarboxylate carrier [OS=Homo sapiens]	1.308	0.982894	0.971	0.972887	2.719	0.986123	2.574	0.921948
Q9Y3D6	mitochondrial fission 1 protein [OS=Homo sapiens]	1.235	0.984485	1.035	0.993521	2.721	0.987109	2.551	0.914092
Q9H936	Mitochondrial glutamate carrier 1 [OS=Homo sapiens]	0.969	0.95562	1.232	0.998792	100	2.36154e-16	100	3.01268e-16
Q96DA6	mitochondrial import inner membrane translocase subunit TIM14 [OS=Homo sapiens]	0.866	0.911934	0.741	0.722652	0.775	0.531008	1.109	0.899157
O43615	Mitochondrial import inner membrane translocase subunit TIM44 [OS=Homo sapiens]	1.486	0.705326	1.113	0.998792	2.529	0.997532	2.197	0.98812
Q3ZCQ8	Mitochondrial import inner membrane translocase subunit TIM50 [OS=Homo sapiens]	1.353	0.883951	1.442	0.971505	3.138	0.985767	1.957	0.994131
Q9NS69	Mitochondrial import receptor subunit TOM22 homolog [OS=Homo sapiens]	2.205	0.0867837	0.784	0.549644	2.035	0.985767	2.316	0.973054
Q15785	Mitochondrial import receptor subunit TOM34 [OS=Homo sapiens]	0.599	0.089233	1.325	0.998792	1.919	0.987109	1.318	0.973052
O96008	Mitochondrial import receptor subunit TOM40 homolog [OS=Homo sapiens]	1.356	0.699929	1.265	0.998792	3.919	0.943896	2.612	0.9561
O94826	Mitochondrial import receptor subunit TOM70 [OS=Homo sapiens]	1.272	0.880016	1.083	0.998792	2.602	0.998869	2.299	0.989434
Q99797	Mitochondrial intermediate peptidase [OS=Homo sapiens]	1.42	0.921369	1.348	0.998792	2.895	0.985767	2.213	0.963345
Q8N4Q1	Mitochondrial intermembrane space import and assembly protein 40 [OS=Homo sapiens]	1.478	0.887503	0.99	0.985773	2.002	0.996465	1.996	0.973054
O95563	Mitochondrial pyruvate carrier 2 [OS=Homo sapiens]	1.137	0.99782	1.021	0.981785	2.486	0.996465	2.58	0.920955
Q8IXI1	Mitochondrial Rho GTPase 2 [OS=Homo sapiens]	0.677	0.176524	1.427	0.98297	3.852	0.873654	2.466	0.808037
Q7L0Y3	Mitochondrial ribonuclease P protein 1 [OS=Homo sapiens]	1.351	0.933808	0.949	0.945829	1.255	0.6941	1.595	0.939044
Q10713	Mitochondrial-processing peptidase subunit alpha [OS=Homo sapiens]	1.211	0.982894	1.196	0.998792	3.42	0.981859	3.072	0.799097
O75439	mitochondrial-processing peptidase subunit beta [OS=Homo sapiens]	1.044	0.985862	1.222	0.998792	3.036	0.987109	2.546	0.963345
P28482	mitogen-activated protein kinase 1 [OS=Homo sapiens]	1	0.989364	1.046	0.998792	1.613	0.959748	1.541	0.923987
Q16539	Mitogen-activated protein kinase 14 [OS=Homo sapiens]	1.043	0.985862	1.368	0.998792	2.59	0.987109	1.848	0.98812
O43318	mitogen-activated protein kinase kinase kinase 7 [OS=Homo sapiens]	1.518	0.970161	1.153	0.998792	1.262	0.946424	1.119	0.931766
O43684	Mitotic checkpoint protein BUB3 [OS=Homo sapiens]	1.095	0.992076	1.234	0.998792	3.19	0.985767	2.45	0.973052
Q9Y3D0	Mitotic spindle-associated MMXD complex subunit MIP18 [OS=Homo sapiens]	1.237	0.984548	1.767	0.862275	3.581	0.890887	2.23	0.943916
Q7L9L4	mob kinase activator 1b [OS=Homo sapiens]	1.192	0.985862	1.163	0.998792	2.448	0.996465	1.961	0.992634
Q9Y3A3	MOB-like protein phocein [OS=Homo sapiens]	0.922	0.911934	1.463	0.981149	2.598	0.987109	1.67	0.992908
P26038	Moesin [OS=Homo sapiens]	0.943	0.977363	1.154	0.998792	1.812	0.985767	1.541	0.974169
P53985	Monocarboxylate transporter 1 [OS=Homo sapiens]	0.847	0.816659	0.941	0.906452	1.08	0.735708	1.336	0.831991
O15427	Monocarboxylate transporter 4 [OS=Homo sapiens]	1.929	0.280773	2.017	0.55996	2.708	0.986123	1.518	0.989434
P08571	Monocyte differentiation antigen CD14 [OS=Homo sapiens]	2.384	0.0711387	1.511	0.940986	2.37	0.996465	1.638	0.984183
Q07352	mRNA decay activator protein ZFP36L1 [OS=Homo sapiens]	2.224	0.739921
P78406	mRNA export factor [OS=Homo sapiens]	1.024	0.985862	1.291	0.998792	3.376	0.985767	2.285	0.989434
Q9UKD2	mRNA turnover protein 4 homolog [OS=Homo sapiens]	1.741	0.549088	1.662	0.934265	6.721	0.29307	3.725	0.34723
Q9NPI6	mRNA-decapping enzyme 1A [OS=Homo sapiens]	1.369	0.950427	0.851	0.830596	2.33	0.987109	2.744	0.700328
Q9UI30	Multifunctional methyltransferase subunit TRM112-like protein [OS=Homo sapiens]	1.421	0.823361	1.215	0.998792	3.803	0.918599	2.96	0.779098
P22234	multifunctional protein ADE2 [OS=Homo sapiens]	1.109	0.984548	1.169	0.998792	3.541	0.979783	2.941	0.926178
Q8NI22	Multiple coagulation factor deficiency protein 2 [OS=Homo sapiens]	0.878	0.83527	1.588	0.95748	2.785	0.985767	1.751	0.992634
Q9BQG0	Myb-binding protein 1A [OS=Homo sapiens]	1.66	0.561888	1.471	0.965534	2.423	0.985767	1.708	0.994131
O00499	Myc box-dependent-interacting protein 1 [OS=Homo sapiens]	1.183	0.989364	0.964	0.961528	1.179	0.659158	1.273	0.878967
Q9NUJ1	Mycophenolic acid acyl-glucuronide esterase, mitochondrial [OS=Homo sapiens]	0.795	0.635482	0.925	0.842338	2.116	0.985767	2.034	0.994131
Q96S97	myeloid-associated differentiation marker [OS=Homo sapiens]	1.185	0.987663	1.281	0.998792	0.932	0.501241	0.757	0.364979
Q969H8	Myeloid-derived growth factor [OS=Homo sapiens]	0.677	0.190873	0.941	0.946662	4.406	0.924121	4.353	0.361541
Q9NZM1	Myoferlin [OS=Homo sapiens]	1.126	0.980823	2	0.295227	3.523	0.981875	1.605	0.955581
P14649	Myosin light chain 6B [OS=Homo sapiens]	0.01	3.63449e-16	1.386	0.975357	1.572	0.946424	1.235	0.920366
P60660	Myosin light polypeptide 6 [OS=Homo sapiens]	0.669	0.172696	0.908	0.912412	0.495	0.0935363	0.527	0.190622
Q6WCQ1	Myosin phosphatase Rho-interacting protein [OS=Homo sapiens]	0.745	0.269029	1.27	0.998792	3.074	0.961209	3.209	0.522234
P19105	myosin regulatory light chain 12A [OS=Homo sapiens]	4.473	0.064203
O14950	Myosin regulatory light chain 12B [OS=Homo sapiens]	0.767	0.510925	1.243	0.998792	3.544	0.979476	2.739	0.963345
P35580	Myosin-10 [OS=Homo sapiens]	0.884	0.745332	1.673	0.74428	3.105	0.986123	1.847	0.984183
A7E2Y1	Myosin-7B [OS=Homo sapiens]
P58546	Myotrophin [OS=Homo sapiens]	0.759	0.356787	1.079	0.998792	2.251	0.987109	1.938	0.992634
P29966	Myristoylated alanine-rich C-kinase substrate [OS=Homo sapiens]	0.775	0.543829	1.556	0.879784	2.767	0.994217	1.734	0.965006
P20933	N(4)-(beta-N-acetylglucosaminyl)-L-asparaginase [OS=Homo sapiens]	1.303	0.970161	1.433	0.972887	2.842	0.985767	1.974	0.989434
O95865	N(G),N(G)-dimethylarginine dimethylaminohydrolase 2 [OS=Homo sapiens]	0.98	0.981244	1.638	0.715572	1.584	0.935403	0.989	0.340953
O14745	Na(+)/H(+) exchange regulatory cofactor NHE-RF1 [OS=Homo sapiens]	0.59	0.136693	1.111	0.998792	2.683	0.996636	2.476	0.973052
Q15599	Na(+)/H(+) exchange regulatory cofactor NHE-RF2 [OS=Homo sapiens]	1.068	0.990125	1.026	0.998792	0.985	0.556749	0.949	0.649734
Q9UJ70	N-acetyl-D-glucosamine kinase [OS=Homo sapiens]	0.774	0.394373	1.197	0.998792	1.903	0.977619	1.513	0.911937
P34059	N-acetylgalactosamine-6-sulfatase [OS=Homo sapiens]	1.294	0.982894	100	3.87112e-16	1.948	0.996465	0.01	3.01268e-16
P15586	N-acetylglucosamine-6-sulfatase [OS=Homo sapiens]	0.774	0.453743	1.742	0.634201	2.733	0.990938	1.574	0.981977
Q8NFW8	N-acylneuraminate cytidylyltransferase [OS=Homo sapiens]	1.216	0.985862	1.136	0.998792	1.891	0.973358	1.872	0.987179
Q13423	NAD(P) transhydrogenase, mitochondrial [OS=Homo sapiens]	0.971	0.957916	0.985	0.972887	2.053	0.987109	2.014	0.999599
Q8NCW5	NAD(P)H-hydrate epimerase [OS=Homo sapiens]	1.548	0.787521	1.238	0.998792	2.501	0.996636	1.859	0.984183
Q8N183	NADH dehydrogenase [ubiquinone] 1 alpha subcomplex assembly factor 2 [OS=Homo sapiens]	0.917	0.915542	0.838	0.794559	1.777	0.987109	2.786	0.811461
Q9P032	NADH dehydrogenase [ubiquinone] 1 alpha subcomplex assembly factor 4 [OS=Homo sapiens]	2.023	0.315108	1.019	0.982265	3.554	0.925182	2.948	0.807733
O95299	NADH dehydrogenase [ubiquinone] 1 alpha subcomplex subunit 10, mitochondrial [OS=Homo sapiens]	1.442	0.827884	0.726	0.255655	1.369	0.857369	1.823	0.984183
Q9UI09	NADH dehydrogenase [ubiquinone] 1 alpha subcomplex subunit 12 [OS=Homo sapiens]	1.424	0.43752	0.661	0.211661	1.44	0.934083	1.987	0.999499
Q9P0J0	NADH dehydrogenase [ubiquinone] 1 alpha subcomplex subunit 13 [OS=Homo sapiens]	1.81	0.457481	0.831	0.68915	2.04	0.987109	1.99	0.992634
O43678	NADH dehydrogenase [ubiquinone] 1 alpha subcomplex subunit 2 [OS=Homo sapiens]	1.848	0.394083	0.675	0.225752	1.07	0.590792	1.619	0.9561
Q16718	NADH dehydrogenase [ubiquinone] 1 alpha subcomplex subunit 5 [OS=Homo sapiens]	1.902	0.37705	0.759	0.348151	2.031	0.985767	2.526	0.965006
P56556	NADH dehydrogenase [ubiquinone] 1 alpha subcomplex subunit 6 [OS=Homo sapiens]	0.968	0.980823	0.708	0.41988	1.789	0.985767	2.552	0.937727
O95182	NADH dehydrogenase [ubiquinone] 1 alpha subcomplex subunit 7 [OS=Homo sapiens]	1.656	0.6393	0.669	0.303436	1.234	0.699011	1.434	0.910292
P51970	NADH dehydrogenase [ubiquinone] 1 alpha subcomplex subunit 8 [OS=Homo sapiens]	1.047	0.985862	0.685	0.239965	1.577	0.934083	2.209	0.990314
Q16795	NADH dehydrogenase [ubiquinone] 1 alpha subcomplex subunit 9, mitochondrial [OS=Homo sapiens]	1.44	0.737669	0.751	0.318503	1.446	0.876823	1.873	0.989466
O96000	NADH dehydrogenase [ubiquinone] 1 beta subcomplex subunit 10 [OS=Homo sapiens]	1.112	0.999727	0.877	0.674327	2.11	0.985767	2.48	0.96988
O43676	NADH dehydrogenase [ubiquinone] 1 beta subcomplex subunit 3 [OS=Homo sapiens]	1.535	0.805756	0.81	0.68915	1.632	0.968141	1.973	0.992634
O95139	NADH dehydrogenase [ubiquinone] 1 beta subcomplex subunit 6 [OS=Homo sapiens]			0.618	0.203624	1.12	0.795643	1.667	0.992634
Q9Y6M9	NADH dehydrogenase [ubiquinone] 1 beta subcomplex subunit 9 [OS=Homo sapiens]	1.08	0.990125	0.634	0.143356	1.995	0.985767	2.569	0.9561
P49821	NADH dehydrogenase [ubiquinone] flavoprotein 1, mitochondrial [OS=Homo sapiens]	1.105	0.990125	0.678	0.274996	1.216	0.841334	1.627	0.973052
P19404	NADH dehydrogenase [ubiquinone] flavoprotein 2, mitochondrial [OS=Homo sapiens]	1.02	0.982894	0.652	0.172802	1.391	0.755118	2.064	0.994131
O75489	NADH dehydrogenase [ubiquinone] iron-sulfur protein 3, mitochondrial [OS=Homo sapiens]	0.999	0.982894	0.677	0.14093	1.708	0.945216	2.256	0.990384
O43181	NADH dehydrogenase [ubiquinone] iron-sulfur protein 4, mitochondrial [OS=Homo sapiens]	1.261	0.982894	1.143	0.998792	2.279	0.987109	1.914	0.989466
O43920	NADH dehydrogenase [ubiquinone] iron-sulfur protein 5 [OS=Homo sapiens]	1.188	0.989364	0.754	0.560302	2.31	0.996465	2.9	0.772608
O75380	NADH dehydrogenase [ubiquinone] iron-sulfur protein 6, mitochondrial [OS=Homo sapiens]	1.335	0.934669	0.804	0.560302	1.417	0.808897	1.674	0.9561
O75251	NADH dehydrogenase [ubiquinone] iron-sulfur protein 7, mitochondrial [OS=Homo sapiens]	1.41	0.903633
O00217	NADH dehydrogenase [ubiquinone] iron-sulfur protein 8, mitochondrial [OS=Homo sapiens]	1.492	0.766344	0.732	0.35005	1.256	0.679708	1.472	0.850504
Q9UHQ9	NADH-cytochrome b5 reductase 1 [OS=Homo sapiens]	1.115	0.992076	1.544	0.940986	2.247	0.996465	1.511	0.973052
P00387	NADH-cytochrome b5 reductase 3 [OS=Homo sapiens]	0.979	0.985862	1.22	0.998792	1.721	0.977619	1.405	0.958434
P48163	NADP-dependent malic enzyme [OS=Homo sapiens]	1.745	0.311766	2.096	0.276727	2.024	0.985767	1.028	0.744105
P22570	NADPH:adrenodoxin oxidoreductase, mitochondrial [OS=Homo sapiens]	1.12	0.995998	1.218	0.998792	2.663	0.986123	1.943	0.992908
P16435	NADPH--cytochrome P450 reductase [OS=Homo sapiens]	1.453	0.716402	1.827	0.420315	3.932	0.943896	2.112	0.99438
Q9BXJ9	N-alpha-acetyltransferase 15, NatA auxiliary subunit [OS=Homo sapiens]	1.533	0.561429	1.637	0.831787	2.784	0.987109	1.927	0.992634
Q9H009	Nascent polypeptide-associated complex subunit alpha-2 [OS=Homo sapiens]	0.432	4.12069e-06	1.525	0.901339	5.344	0.760335	3.256	0.713247
Q9BT67	NEDD4 family-interacting protein 1 [OS=Homo sapiens]	4.053	0.00485201	2.264	0.55291	3.251	0.893043	1.437	0.99328
Q15843	NEDD8 [OS=Homo sapiens]	1.208	0.967519	1.285	0.998792	2.487	0.996465	1.863	0.989434
Q9Y5A7	NEDD8 ultimate buster 1 [OS=Homo sapiens]	1.095	0.990643	1.689	0.936553	2.196	0.987109	1.327	0.974169
P61081	NEDD8-conjugating enzyme Ubc12 [OS=Homo sapiens]	0.913	0.897118	1.466	0.957971	2.488	0.999931	1.429	0.952708
Q8WX92	Negative elongation factor B [OS=Homo sapiens]	1.118	0.991829	1.763	0.832415	3.431	0.934083	1.817	0.989466
P18615	Negative elongation factor E [OS=Homo sapiens]			2.456	0.395853	100	2.36154e-16	100	3.01268e-16
Q8NF91	Nesprin-1 [OS=Homo sapiens]	0.01	3.63449e-16	0.742	0.719314	0.839	0.662057	1.274	0.957177
P48681	Nestin [OS=Homo sapiens]	0.606	0.0581499	0.817	0.648168	0.957	0.277555	1.134	0.445115
Q96SB3	Neurabin-2 [OS=Homo sapiens]	0.98	0.965875	1.092	0.998792	100	2.36154e-16	100	3.01268e-16
O00401	Neural Wiskott-Aldrich syndrome protein [OS=Homo sapiens]	1.351	0.928519	1.407	0.998792	2.901	0.977619	1.821	0.989466
Q9BYT8	Neurolysin, mitochondrial [OS=Homo sapiens]	1.127	0.994258	0.794	0.783996	1.651	0.985767	2.133	0.973943
Q7Z3B1	Neuronal growth regulator 1 [OS=Homo sapiens]	0.978	0.960356	0.559	0.158905	0.28	0.00223871	0.491	0.0463093
Q9P121	Neurotrimin [OS=Homo sapiens]	0.427	0.0535112
Q6PIU2	Neutral cholesterol ester hydrolase 1 [OS=Homo sapiens]	0.692	0.11531	1.502	0.959468	2.805	0.985767	1.745	0.994131
Q0ZGT2	Nexilin [OS=Homo sapiens]	1.414	0.478547	1.388	0.975357	1.507	0.881547	0.888	0.182453
Q9Y6K9	NF-kappa-B essential modulator [OS=Homo sapiens]	0.936	0.946004	1.628	0.959919	2.639	0.985767	1.807	0.984215
Q9UMS0	NFU1 iron-sulfur cluster scaffold homolog, mitochondrial [OS=Homo sapiens]	1.038	0.984548	1.138	0.998792	1.71	0.985767	1.613	0.989466
P55769	NHP2-like protein 1 [OS=Homo sapiens]	0.954	0.945155	1.202	0.998792	4.563	0.881547	3.236	0.739018
Q96TA1	Niban-like protein 1 [OS=Homo sapiens]	0.99	0.987345	1.306	0.998792	3.046	0.987109	2.212	0.992634
Q969V3	Nicalin [OS=Homo sapiens]	1.062	0.989364	1.194	0.9997	2.36	0.996465	1.802	0.992634
P40261	Nicotinamide N-methyltransferase [OS=Homo sapiens]	1.436	0.416429	2.234	0.0846233	6.638	0.546189	2.809	0.922829
P43490	nicotinamide phosphoribosyltransferase [OS=Homo sapiens]	1.781	0.0681005	1.245	0.998792	5.285	0.818907	4.118	0.671584
Q15274	nicotinate-nucleotide pyrophosphorylase [carboxylating] [OS=Homo sapiens]	1.062	0.986417	1.054	0.998792	2.276	0.997263	2.005	0.994131
O15118	Niemann-Pick C1 protein [OS=Homo sapiens]	1.48	0.676559	1.416	0.975357	3.824	0.912154	1.799	0.992908
Q9Y314	nitric oxide synthase-interacting protein [OS=Homo sapiens]	1.385	0.903633	1.423	0.977191	2.918	0.946424	2.104	0.959935
Q13287	N-myc-interactor [OS=Homo sapiens]	1.144	0.994258	1.445	0.969074	2.248	0.99758	1.565	0.989434
Q15155	Nodal modulator 1 [OS=Homo sapiens]	0.895	0.948276	1.618	0.962436	1.982	0.996465	1.233	0.963345
Q5JPE7	NODAL modulator 2 [OS=Homo sapiens]	1.099	0.987663	1.142	0.998792	2.428	0.996465	1.953	0.992634
Q5XG87	Non-canonical poly(A) RNA polymerase PAPD7 [OS=Homo sapiens]	2.457	0.0872244	2.122	0.209448	3.848	0.924121	1.927	0.994131
P05114	Non-histone chromosomal protein HMG-14 [OS=Homo sapiens]	1.307	0.947283	1.248	0.998792	2.451	0.990938	1.913	0.992634
P05204	Non-histone chromosomal protein HMG-17 [OS=Homo sapiens]	1.609	0.379422	1.117	0.998792	4.902	0.628009	3.822	0.442772
Q15233	Non-POU domain-containing octamer-binding protein [OS=Homo sapiens]	1.161	0.938345	1.341	0.996597	5.145	0.841334	3.379	0.894269
Q9UNZ2	NSFL1 cofactor p47 [OS=Homo sapiens]	0.977	0.980823	1.627	0.74428	2.51	0.996465	1.651	0.9561
P23497	Nuclear autoantigen Sp-100 [OS=Homo sapiens]	0.884	0.844085	1.078	0.998792	3.553	0.924121	3.162	0.522877
P49321	Nuclear autoantigenic sperm protein [OS=Homo sapiens]	1.12	0.988688	1.721	0.646063	3.98	0.946413	2.827	0.9561
Q09161	Nuclear cap-binding protein subunit 1 [OS=Homo sapiens]	1.344	0.938345	1.426	0.965534	3.669	0.974496	2.667	0.946954
P19838	Nuclear factor NF-kappa-B p105 subunit [OS=Homo sapiens]	1.411	0.926098	1.223	0.998792	2.346	0.996465	1.836	0.994131
Q9Y266	nuclear migration protein nudC [OS=Homo sapiens]	1.171	0.932136	1.723	0.607047	3.672	0.977619	2.123	0.999499
P57740	Nuclear pore complex protein Nup107 [OS=Homo sapiens]	1.525	0.860579	1.112	0.998792	2.034	0.996465	1.645	0.99827
Q8WUM0	Nuclear pore complex protein Nup133 [OS=Homo sapiens]	1.276	0.982958	1.38	0.99024	3.267	0.961354	1.892	0.992908
P49790	Nuclear pore complex protein Nup153 [OS=Homo sapiens]	0.94	0.939996	1.8	0.823567	2.433	0.990938	1.218	0.955581
O75694	nuclear pore complex protein nup155 [OS=Homo sapiens]	1.329	0.951227	1.445	0.9716	2.306	0.996465	1.531	0.984183
Q12769	nuclear pore complex protein Nup160 [OS=Homo sapiens]	1.687	0.72426	2.034	0.691276	2.808	0.95542	1.359	0.983136
Q92621	Nuclear pore complex protein Nup205 [OS=Homo sapiens]	1.665	0.637109	1.672	0.936553	3.162	0.946424	1.81	0.989466
Q9UKX7	Nuclear pore complex protein Nup50 [OS=Homo sapiens]	1.313	0.959089	1.329	0.998792	2.683	0.985767	1.574	0.998639
Q9BW27	nuclear pore complex protein Nup85 [OS=Homo sapiens]	1.688	0.735102	1.454	0.979588	1.569	0.973358	1.516	0.98627
Q99567	Nuclear pore complex protein Nup88 [OS=Homo sapiens]	1.189	0.990154	1.468	0.972941	2.943	0.943896	1.78	0.990529
P37198	nuclear pore glycoprotein p62 [OS=Homo sapiens]	1.137	0.990643	1.483	0.95088	3.416	0.961209	2.156	0.984215
Q86WQ0	nuclear receptor 2C2-associated protein [OS=Homo sapiens]	0.832	0.853735	1.367	0.998792	3.019	0.934083	2.165	0.939044
Q9HCD5	Nuclear receptor coactivator 5 [OS=Homo sapiens]	1.049	0.985862	0.999	0.974406	2.086	0.995286	1.92	0.993265
Q9UHY1	Nuclear receptor-binding protein [OS=Homo sapiens]	1.532	0.486938	1.334	0.998792	2.613	0.985767	1.964	0.972323
P61970	nuclear transport factor 2 [OS=Homo sapiens]	1.18	0.941878	1.279	0.998792	2.415	0.996636	1.77	0.984183
Q9H1E3	Nuclear ubiquitous casein and cyclin-dependent kinase substrate 1 [OS=Homo sapiens]	1.22	0.982894	1.299	0.998792	2.807	0.986123	2.479	0.937329
P67809	Nuclease-sensitive element-binding protein 1 [OS=Homo sapiens]	1.097	0.985383	1.464	0.95088	4.849	0.879246	2.991	0.884387
Q02818	Nucleobindin-1 [OS=Homo sapiens]	0.773	0.536308	1.14	0.998792	3.102	0.986123	2.581	0.976775
P80303	Nucleobindin-2 [OS=Homo sapiens]	0.931	0.935644	0.838	0.619055	2.64	0.997583	2.717	0.937727
Q9Y3T9	Nucleolar complex protein 2 homolog [OS=Homo sapiens]	2.411	0.390417	2.537	0.166111	100	2.36154e-16	100	3.01268e-16
Q9BVI4	Nucleolar complex protein 4 homolog [OS=Homo sapiens]	1.522	0.95204	1.272	0.998792	1.257	0.956347	1.034	0.810285
Q9BZE4	Nucleolar GTP-binding protein 1 [OS=Homo sapiens]	1.319	0.934669	1.642	0.906452	1.932	0.996465	1.684	0.994131
O00567	Nucleolar protein 56 [OS=Homo sapiens]	1.575	0.190873	1.419	0.962434	3.645	0.977619	2.569	0.963312
Q9Y2X3	Nucleolar protein 58 [OS=Homo sapiens]	1.323	0.826697	1.181	0.998792	2.737	0.996465	2.378	0.984183
P19338	Nucleolin [OS=Homo sapiens]	0.955	0.982894	1.438	0.961528	5.385	0.803969	3.306	0.90222
Q01085	Nucleolysin TIAR [OS=Homo sapiens]	1.118	0.987345	1.255	0.998792	3.463	0.946559	2.694	0.937727
P06748	Nucleophosmin [OS=Homo sapiens]	1.048	0.992076	1.312	0.998792	4.049	0.943896	2.825	0.957177
O75607	Nucleoplasmin-3 [OS=Homo sapiens]	0.963	0.944285	1.491	0.962436	7.528	0.200404	4.111	0.169418
Q8NFH4	Nucleoporin Nup37 [OS=Homo sapiens]	1.256	0.982894	1.527	0.972887	3.039	0.965191	2.181	0.955581
Q8NFH3	Nucleoporin Nup43 [OS=Homo sapiens]	1.071	0.990643	1.28	0.998792	3.336	0.949217	2.642	0.916816
Q8NFH5	Nucleoporin NUP53 [OS=Homo sapiens]	1.125	0.996875	1.198	0.998792	1.395	0.897888	1.246	0.900047
Q7Z3B4	Nucleoporin p54 [OS=Homo sapiens]	1.091	0.990643	1.263	0.998792	2.315	0.996465	1.752	0.999499
Q9BVL2	Nucleoporin p58/p45 [OS=Homo sapiens]	1.041	0.985862
Q96EE3	nucleoporin Seh1 [OS=Homo sapiens]	0.983	0.982894	1.26	0.998792	1.836	0.986123	1.316	0.958434
P12270	Nucleoprotein TPR [OS=Homo sapiens]	1.153	0.982894	1.3	0.998792	2.6	0.996465	1.84	0.984215
Q6DKJ4	nucleoredoxin [OS=Homo sapiens]	1.445	0.762546	1.387	0.998792	1.04	0.735708	0.761	0.442772
P15531	Nucleoside diphosphate kinase A [OS=Homo sapiens]	1.056	0.98974	1.084	0.998792	3.477	0.977619	3.397	0.64074
P55209	Nucleosome assembly protein 1-like 1 [OS=Homo sapiens]	0.777	0.549088	1.26	0.998792	2.954	0.987671	2.19	0.992634
Q99733	Nucleosome assembly protein 1-like 4 [OS=Homo sapiens]	0.917	0.889485	1.067	0.998792	2.345	0.990938	2.168	0.993265
Q9H173	nucleotide exchange factor SIL1 [OS=Homo sapiens]	1.114	0.999727	0.993	0.98297	3.779	0.897888	3.605	0.519588
Q96RS6	NudC domain-containing protein 1 [OS=Homo sapiens]	1.292	0.938495	1.838	0.619518	4.092	0.873654	2.352	0.9561
Q8WVJ2	NudC domain-containing protein 2 [OS=Homo sapiens]	1.132	0.990125	1.038	0.996597	1.805	0.986123	1.815	0.99848
Q8IVD9	NudC domain-containing protein 3 [OS=Homo sapiens]	0.959	0.948276	1.146	0.998792	0.856	0.465933	0.896	0.522877
Q9BQ69	O-acetyl-ADP-ribose deacetylase MACROD1 [OS=Homo sapiens]			0.992	0.972887	2.021	0.987109	2.122	0.984215
Q9NX40	OCIA domain-containing protein 1 [OS=Homo sapiens]	1.055	0.989364	0.929	0.856311	2.347	0.990938	2.635	0.955581
Q56VL3	OCIA domain-containing protein 2 [OS=Homo sapiens]	0.305	0.00809091	1.115	0.998792	5.47	0.536354	4.713	0.122004
O60890	Oligophrenin-1 [OS=Homo sapiens]	2.541	0.489081	0.982	0.975357	2.053	0.996465	1.726	0.991256
Q9NQR4	Omega-amidase NIT2 [OS=Homo sapiens]	0.945	0.91477	0.966	0.942972	2.086	0.985767	1.919	0.992536
Q9P0S3	ORM1-like protein 1 [OS=Homo sapiens]	0.711	0.658119	1.546	0.959908	2.106	0.996465	1.237	0.901272
Q8N138	ORM1-like protein 3 [OS=Homo sapiens]	0.706	0.719257	1.082	0.998792	1.153	0.888357	1.061	0.894269
Q92882	osteoclast-stimulating factor 1 [OS=Homo sapiens]	0.883	0.752381	1.213	0.998792	2.701	0.996465	2.092	0.994131
Q9BZK8	ovarian cancer-related protein 1 [OS=Homo sapiens]	0.787	0.648828	1.58	0.899195	5.118	0.590467	3.136	0.67859
Q9BUP3	Oxidoreductase htatip2 [OS=Homo sapiens]	1.287	0.983918	1.338	0.998792	2.878	0.987734	2.105	0.990384
P36551	Oxygen-dependent coproporphyrinogen-III oxidase, mitochondrial [OS=Homo sapiens]	0.892	0.839457	0.935	0.947989	1.996	0.985767	1.638	0.984183
P22059	Oxysterol-binding protein 1 [OS=Homo sapiens]	1.105	0.994258	1.116	0.998792	1.518	0.861656	1.342	0.763753
Q9H4L5	Oxysterol-binding protein-related protein 3 [OS=Homo sapiens]	1.284	0.982894	0.735	0.578843	100	2.36154e-16	100	3.01268e-16
Q99571	P2X purinoceptor 4 [OS=Homo sapiens]			2.039	0.727063	2.058	0.996465	0.939	0.857546
Q15645	Pachytene checkpoint protein 2 homolog [OS=Homo sapiens]	1.118	0.999088	3.036	0.0595334	100	2.36154e-16	100	3.01268e-16
P50897	Palmitoyl-protein thioesterase 1 [OS=Homo sapiens]	1.287	0.95204	1.607	0.85197	3.316	0.985767	1.794	0.977559
Q9NVE7	pantothenate kinase 4 [OS=Homo sapiens]	0.966	0.980823	0.863	0.929603	1.233	0.951313	1.888	0.984183
Q8WXF1	Paraspeckle component 1 [OS=Homo sapiens]	1.011	0.985862	1.237	0.998792	1.796	0.960707	1.51	0.910671
P20962	Parathymosin [OS=Homo sapiens]	1.249	0.8231	1.585	0.805056	2.045	0.985767	1.435	0.889971
Q9BRP8	Partner of Y14 and mago [OS=Homo sapiens]	0.907	0.892652	1.338	0.998792	2.585	0.977619	1.797	0.989434
P49023	Paxillin [OS=Homo sapiens]	0.95	0.933478	1.282	0.998792	2.135	0.987109	1.574	0.973052
O00151	PDZ and LIM domain protein 1 [OS=Homo sapiens]	1.695	0.0859941	0.888	0.871644	2.664	0.996465	2.636	0.973052
Q96HC4	PDZ and LIM domain protein 5 [OS=Homo sapiens]	0.646	0.117381	1.374	0.980225	2.672	0.996465	1.885	0.989434
Q5EBL8	PDZ domain-containing protein 11 [OS=Homo sapiens]	1.97	0.263345	1.108	0.998792	1.628	0.925182	1.47	0.909818
Q9UBV8	Peflin [OS=Homo sapiens]	0.997	0.981432	1.061	0.998792	1.631	0.933125	1.507	0.957177
P62937	peptidyl-prolyl cis-trans isomerase A [OS=Homo sapiens]	0.646	0.115841	1.273	0.998792	2.674	0.996465	1.959	0.998181
P23284	peptidyl-prolyl cis-trans isomerase B [OS=Homo sapiens]	0.797	0.621895	1.071	0.998792	4.531	0.91663	3.366	0.89463
P45877	peptidyl-prolyl cis-trans isomerase C [OS=Homo sapiens]	0.597	0.105734	1.075	0.998792	1.78	0.976246	1.3	0.911937
Q6UX04	Peptidyl-prolyl cis-trans isomerase CWC27 homolog [OS=Homo sapiens]	0.858	0.913898	1.247	0.998792	1.854	0.987109	1.508	0.992908
Q08752	peptidyl-prolyl cis-trans isomerase D [OS=Homo sapiens]	1.05	0.987108	1.725	0.645188	3.115	0.986123	1.399	0.86508
P30405	Peptidyl-prolyl cis-trans isomerase F, mitochondrial [OS=Homo sapiens]	1.517	0.612377	1.112	0.998792	2.488	0.996465	2.149	0.992908
Q96AY3	Peptidyl-prolyl cis-trans isomerase FKBP10 [OS=Homo sapiens]	0.782	0.556325	2.256	0.0779882	8.244	0.200826	3.321	0.6873
Q9NYL4	Peptidyl-prolyl cis-trans isomerase FKBP11 [OS=Homo sapiens]	0.633	0.272792	0.78	0.565612	2.513	0.994217	3.286	0.615018
P62942	Peptidyl-prolyl cis-trans isomerase FKBP1A [OS=Homo sapiens]	0.775	0.545733	1.355	0.986723	1.92	0.985767	1.45	0.942898
P26885	Peptidyl-prolyl cis-trans isomerase FKBP2 [OS=Homo sapiens]	0.89	0.77856	0.782	0.425262	1.925	0.977619	2.458	0.973054
Q00688	peptidyl-prolyl cis-trans isomerase FKBP3 [OS=Homo sapiens]	0.994	0.983918	1.091	0.998792	2.086	0.985767	1.878	0.989466
Q02790	Peptidyl-prolyl cis-trans isomerase FKBP4 [OS=Homo sapiens]	1.116	0.984548	1.482	0.945829	3.945	0.949456	2.464	0.984183
Q14318	peptidyl-prolyl cis-trans isomerase FKBP8 [OS=Homo sapiens]	1.118	0.994258	1.426	0.975357	2.787	0.985767	2.062	0.984215
O95302	Peptidyl-prolyl cis-trans isomerase FKBP9 [OS=Homo sapiens]	0.892	0.840502	1.695	0.706226	3.939	0.891813	2.12	0.989434
Q13427	peptidyl-prolyl cis-trans isomerase g [OS=Homo sapiens]	100	3.63449e-16	1.95	0.798757	100	2.36154e-16	100	3.01268e-16
O43447	peptidyl-prolyl cis-trans isomerase H [OS=Homo sapiens]	0.912	0.915542	1.371	0.98297	4.078	0.876553	2.694	0.937727
Q13526	peptidyl-prolyl cis-trans isomerase NIMA-interacting 1 [OS=Homo sapiens]	0.985	0.982894	1.181	0.999706	1.341	0.73726	1.162	0.7271
Q9Y237	Peptidyl-prolyl cis-trans isomerase NIMA-interacting 4 [OS=Homo sapiens]	1.122	0.989364	1.012	0.984885	2.966	0.985767	2.725	0.887844
Q9Y3C6	Peptidyl-prolyl cis-trans isomerase-like 1 [OS=Homo sapiens]	0.937	0.934669	1.664	0.756385	1.97	0.982547	1.256	0.709443
Q9Y3E5	Peptidyl-tRNA hydrolase 2, mitochondrial [OS=Homo sapiens]	1.246	0.983918	0.818	0.715572	4.213	0.807611	4.031	0.406118
Q99541	perilipin-2 [OS=Homo sapiens]	1.861	0.607274	1.454	0.975357	1.486	0.985767	0.871	0.601008
Q13610	Periodic tryptophan protein 1 homolog [OS=Homo sapiens]	0.926	0.924674	1.278	0.998792	1.492	0.985767	1.206	0.937727
Q15269	Periodic tryptophan protein 2 homolog [OS=Homo sapiens]	1.05	0.985862	2.456	0.233712	100	2.36154e-16	100	3.01268e-16
O14936	peripheral plasma membrane protein CASK [OS=Homo sapiens]	1.596	0.718107	0.949	0.942972	1.614	0.934576	1.664	0.973052
O60437	periplakin [OS=Homo sapiens]			1.382	0.984093	1.86	0.974496	1.292	0.659397
Q92626	peroxidasin homolog [OS=Homo sapiens]	1.79	0.366016	1.227	0.998792	100	2.36154e-16	100	3.01268e-16
Q06830	peroxiredoxin-1 [OS=Homo sapiens]	0.925	0.948276	1.398	0.973798	2.825	0.990938	1.926	0.99438
P32119	Peroxiredoxin-2 [OS=Homo sapiens]	0.804	0.643619	0.816	0.682614	1.01	0.671983	1.239	0.920955
Q13162	Peroxiredoxin-4 [OS=Homo sapiens]	0.667	0.166962	0.963	0.961528	4.425	0.925182	4.099	0.729242
P30041	Peroxiredoxin-6 [OS=Homo sapiens]	1.281	0.742947	1.129	0.998792	1.417	0.929301	1.264	0.935452
O15254	Peroxisomal acyl-coenzyme A oxidase 3 [OS=Homo sapiens]	1.285	0.985862	1.107	0.998792	1.217	0.934083	1.081	0.945317
O43933	Peroxisome biogenesis factor 1 [OS=Homo sapiens]			1.535	0.9716	2.188	0.999931	1.357	0.962592
O95571	Persulfide dioxygenase ETHE1, mitochondrial [OS=Homo sapiens]	0.879	0.766518	0.622	0.130321	2.929	0.987109	4.121	0.725195
Q8WW12	PEST proteolytic signal-containing nuclear protein [OS=Homo sapiens]	1.339	0.826183	1.499	0.944799	4.196	0.83823	2.956	0.820399
Q7RTV0	PHD finger-like domain-containing protein 5A [OS=Homo sapiens]	1.094	0.98974	1.339	0.998792	3.609	0.934083	2.332	0.955581
Q9Y285	Phenylalanine--tRNA ligase alpha subunit [OS=Homo sapiens]	1.176	0.982894	1.139	0.998792	3.652	0.968141	2.905	0.88249
Q9NSD9	Phenylalanine--tRNA ligase beta subunit [OS=Homo sapiens]	1.141	0.982894	1.113	0.998792	3.453	0.985767	2.799	0.951693
Q9H2J4	phosducin-like protein 3 [OS=Homo sapiens]	1.526	0.658095	1.639	0.945829	3.033	0.961354	1.916	0.973054
P30086	phosphatidylethanolamine-binding protein 1 [OS=Homo sapiens]	0.632	0.0898493	0.823	0.697382	1.035	0.704963	1.238	0.920955
Q9NTJ5	Phosphatidylinositide phosphatase SAC1 [OS=Homo sapiens]	1.171	0.987663	0.967	0.945829	2.109	0.985767	2.17	0.994131
P27986	Phosphatidylinositol 3-kinase regulatory subunit alpha [OS=Homo sapiens]			1.182	0.998792	100	2.36154e-16	100	3.01268e-16
P48426	phosphatidylinositol 5-phosphate 4-kinase type-2 alpha [OS=Homo sapiens]	1.086	0.990125	0.899	0.929256	1.286	0.91663	1.565	0.984215
Q9H490	Phosphatidylinositol glycan anchor biosynthesis class U protein [OS=Homo sapiens]	2.16	0.421768	0.993	0.975357	8.209	0.0935363	8.267	0.00107819
Q00169	Phosphatidylinositol transfer protein alpha isoform [OS=Homo sapiens]	0.432	0.0091735	1.156	0.998792	1.817	0.985767	1.579	0.98812
P48739	Phosphatidylinositol transfer protein beta isoform [OS=Homo sapiens]	1.042	0.985862	1.122	0.998792	1.73	0.943896	1.501	0.889971
O95394	phosphoacetylglucosamine mutase [OS=Homo sapiens]	0.925	0.898395	1.551	0.863256	4.086	0.942859	2.449	0.974169
Q6VY07	Phosphofurin acidic cluster sorting protein 1 [OS=Homo sapiens]
Q96G03	Phosphoglucomutase-2 [OS=Homo sapiens]	0.856	0.838021	1.072	0.998792	2.093	0.986123	1.784	0.984183
P00558	phosphoglycerate kinase 1 [OS=Homo sapiens]	0.86	0.836036	1.321	0.998792	3.455	0.985767	2.467	0.984183
P07205	Phosphoglycerate kinase 2 [OS=Homo sapiens]
P18669	Phosphoglycerate mutase 1 [OS=Homo sapiens]	0.947	0.980823	1.195	0.998792	1.675	0.972204	1.369	0.9561
Q9Y263	Phospholipase A-2-activating protein [OS=Homo sapiens]	1.07	0.989364	1.62	0.813676	3.477	0.943896	1.995	0.989466
Q8IV08	Phospholipase D3 [OS=Homo sapiens]	1.305	0.897856	1.235	0.998792	1.64	0.925182	1.22	0.639789
P36969	Phospholipid hydroperoxide glutathione peroxidase, mitochondrial [OS=Homo sapiens]	0.881	0.881423	1.014	0.980216	1.155	0.546189	1.088	0.518702
O15305	Phosphomannomutase 2 [OS=Homo sapiens]	0.8	0.677948	0.923	0.913822	2.735	0.990938	2.619	0.9561
Q15126	phosphomevalonate kinase [OS=Homo sapiens]	0.953	0.933478	1.052	0.998792	1.51	0.892222	1.419	0.955581
Q14558	Phosphoribosyl pyrophosphate synthase-associated protein 1 [OS=Homo sapiens]	1.365	0.929089	1.116	0.998792	1.775	0.985767	1.734	0.992908
O15067	Phosphoribosylformylglycinamidine synthase [OS=Homo sapiens]	1.05	0.989364	1.263	0.998792	2.218	0.987109	1.621	0.955581
P78330	phosphoserine phosphatase [OS=Homo sapiens]	1.424	0.827884	1.493	0.995208	1.003	0.849791	0.684	0.314158
Q6NYC8	Phostensin [OS=Homo sapiens]	1.031	0.987663	1.488	0.975357	3.816	0.879769	2.381	0.891961
P36955	Pigment epithelium-derived factor [OS=Homo sapiens]	1.174	0.990125	1.789	0.513187	2.34	0.996465	1.307	0.762944
Q9H307	Pinin [OS=Homo sapiens]	1.695	0.579877	1.462	0.965534	3.945	0.877432	2.664	0.901158
O00625	Pirin [OS=Homo sapiens]	2.579	0.0307925	1.041	0.998792	1.621	0.987109	1.521	0.992634
Q9GZP4	PITH domain-containing protein 1 [OS=Homo sapiens]	0.776	0.626672	1.392	0.996256	2.108	0.996465	1.485	0.984183
Q9BTY2	Plasma alpha-L-fucosidase [OS=Homo sapiens]	2.254	0.124206	1.401	0.998792	3.161	0.945585	2.18	0.955581
P20020	Plasma membrane calcium-transporting ATPase 1 [OS=Homo sapiens]	1.349	0.878475	2.155	0.451018	2.044	0.996465	1.036	0.715748
P00747	Plasminogen [OS=Homo sapiens]			1.439	0.961528	1.655	0.935403	1.156	0.579371
P13797	Plastin-3 [OS=Homo sapiens]	0.682	0.20222	1.48	0.945829	3.632	0.977619	2.392	0.989434
P43034	Platelet-activating factor acetylhydrolase IB subunit alpha [OS=Homo sapiens]	0.94	0.911934	1.173	0.998792	1.856	0.976187	1.538	0.911937
Q15102	Platelet-activating factor acetylhydrolase IB subunit gamma [OS=Homo sapiens]	1.141	0.987345	1.55	0.851514	4.377	0.915783	2.53	0.964376
P09619	Platelet-derived growth factor receptor beta [OS=Homo sapiens]	1.14	0.990125	1.852	0.733028	2.256	0.990938	1.468	0.989466
Q8TD55	pleckstrin homology domain-containing family O member 2 [OS=Homo sapiens]	1.463	0.744621	1.081	0.998792	1.635	0.943896	1.431	0.9561
O15031	Plexin-B2 [OS=Homo sapiens]	1.475	0.476842	1.174	0.998792	1.625	0.964013	1.474	0.981977
O00592	Podocalyxin [OS=Homo sapiens]	0.01	3.63449e-16	1.501	0.975357	2.061	0.996465	1.51	0.99328
P09874	Poly [ADP-ribose] polymerase 1 [OS=Homo sapiens]	1.751	0.0576659	1.413	0.962465	3.085	0.987109	2.211	0.992634
Q9UKK3	Poly [ADP-ribose] polymerase 4 [OS=Homo sapiens]	1.305	0.832578	1.014	0.975357	2.242	0.989371	1.978	0.992908
Q8IXQ6	Poly [ADP-ribose] polymerase 9 [OS=Homo sapiens]	1.013	0.984485	1.676	0.878327	2.621	0.987109	1.53	0.984941
O95453	poly(A)-specific ribonuclease PARN [OS=Homo sapiens]			2.088	0.451018	100	2.36154e-16	100	3.01268e-16
Q9NX46	Poly(ADP-ribose) glycohydrolase ARH3 [OS=Homo sapiens]	0.803	0.712146	1.056	0.998792	1.954	0.985767	1.771	0.979894
Q15365	Poly(RC)-binding protein 1 [OS=Homo sapiens]	1.065	0.989364	1.372	0.981149	3.592	0.977619	2.467	0.984183
Q13310	Polyadenylate-binding protein 4 [OS=Homo sapiens]	1.305	0.83527	1.519	0.928587	4.409	0.806529	2.856	0.808711
Q9Y2S7	Polymerase delta-interacting protein 2 [OS=Homo sapiens]	0.848	0.826183	1.368	0.998792	2.336	0.996465	1.806	0.992634
Q9BY77	Polymerase delta-interacting protein 3 [OS=Homo sapiens]	0.915	0.911934	1.025	0.998792	100	2.36154e-16	100	3.01268e-16
Q10472	Polypeptide N-acetylgalactosaminyltransferase 1 [OS=Homo sapiens]	1.373	0.947429	0.802	0.808419	1.082	0.849791	1.823	0.987179
Q10471	Polypeptide N-acetylgalactosaminyltransferase 2 [OS=Homo sapiens]	1.532	0.457706	1.323	0.998792	2.498	0.996465	2.023	0.989434
Q7Z7M9	Polypeptide N-acetylgalactosaminyltransferase 5 [OS=Homo sapiens]	0.919	0.911934	1.763	0.783996	1.672	0.987109	0.945	0.772608
P26599	Polypyrimidine tract-binding protein 1 [OS=Homo sapiens]	1.119	0.982894	1.227	0.998792	4.153	0.942859	3.033	0.942963
Q8TCS8	Polyribonucleotide nucleotidyltransferase 1, mitochondrial [OS=Homo sapiens]	1.112	0.993009	1.233	0.998792	2.418	0.999931	1.532	0.963312
P20648	Potassium-transporting ATPase alpha chain 1 [OS=Homo sapiens]	0.823	0.741251	1.271	0.998792	1.856	0.985767	1.584	0.989466
A5A3E0	POTE ankyrin domain family member F [OS=Homo sapiens]			2.167	0.445056	2.511	0.986123	1.28	0.963345
O60831	PRA1 family protein 2 [OS=Homo sapiens]	1.121	0.998762	2.089	0.507014	5.072	0.596361	2.248	0.937727
O75915	PRA1 family protein 3 [OS=Homo sapiens]	1.217	0.976803	1.159	0.998792	1.628	0.934576	1.448	0.883289
Q96AQ6	Pre-B-cell leukemia transcription factor-interacting protein 1 [OS=Homo sapiens]	1.408	0.850367	0.953	0.972887	1.005	0.546329	1.102	0.751218
Q9UHV9	Prefoldin subunit 2 [OS=Homo sapiens]	0.934	0.89966	1.626	0.782325	3.27	0.985767	2	0.99328
P61758	Prefoldin subunit 3 [OS=Homo sapiens]	1.154	0.989364	1.582	0.918155	3.553	0.941918	2.228	0.973519
Q9NQP4	Prefoldin subunit 4 [OS=Homo sapiens]	1.103	0.992076	1.575	0.92847	3.413	0.943896	2.132	0.984183
O15212	Prefoldin subunit 6 [OS=Homo sapiens]	1.131	0.999727
P20742	Pregnancy zone protein [OS=Homo sapiens]	2.505	0.0303792	0.396	0.00169249	1.625	0.985767	5.193	0.0662292
P02545	Prelamin-A/C [OS=Homo sapiens]	0.823	0.713131	1.481	0.945829	1.889	0.985767	1.238	0.920955
Q9UMS4	Pre-mRNA-processing factor 19 [OS=Homo sapiens]	1.18	0.941563	1.441	0.959908	3.089	0.986123	2.039	0.994131
O75400	pre-mRNA-processing factor 40 homolog A [OS=Homo sapiens]	1.404	0.889526	1.394	0.975357	3.118	0.985767	2.321	0.973054
Q6P2Q9	Pre-mRNA-processing-splicing factor 8 [OS=Homo sapiens]	1.497	0.552974	1.348	0.998792	2.712	0.996465	1.848	0.984183
Q5VTL8	Pre-mRNA-splicing factor 38B [OS=Homo sapiens]	1.342	0.911934	2.409	0.252894	7.961	0.102171	3.398	0.427761
O43143	Pre-mRNA-splicing factor ATP-dependent RNA helicase DHX15 [OS=Homo sapiens]	1.317	0.837903	1.198	0.998792	3.038	0.987109	2.426	0.981446
O75934	Pre-mRNA-splicing factor spf27 [OS=Homo sapiens]	0.854	0.829686	1.765	0.848911	4.353	0.754821	2.477	0.873119
Q15007	Pre-mRNA-splicing regulator WTAP [OS=Homo sapiens]	1.372	0.931252	1.766	0.928587	2.635	0.976246	1.511	0.995778
Q9UI14	Prenylated Rab acceptor protein 1 [OS=Homo sapiens]	0.872	0.855197	1.21	0.998792	2.682	0.986123	1.796	0.994131
Q9UHG3	prenylcysteine oxidase 1 [OS=Homo sapiens]	0.914	0.889526	1.186	0.998792	1.317	0.805131	1.145	0.52448
Q8IY81	pre-rRNA processing protein FTSJ3 [OS=Homo sapiens]	1.518	0.706451	1.163	0.999965	1.646	0.990938	1.473	0.989466
Q2NL82	Pre-rRNA-processing protein TSR1 homolog [OS=Homo sapiens]	1.648	0.6393	0.839	0.929256	1.425	0.980315	1.699	0.992908
Q5JRX3	Presequence protease, mitochondrial [OS=Homo sapiens]	1.102	0.989364	1.314	0.998792	3.324	0.985767	2.627	0.9561
Q96IZ0	PRKC apoptosis WT1 regulator protein [OS=Homo sapiens]	0.688	0.395249	1.364	0.998792	2.229	0.996465	1.601	0.989434
P46087	Probable 28S rRNA (cytosine(4447)-C(5))-methyltransferase [OS=Homo sapiens]	1.44	0.816659	1.459	0.979588	3.882	0.881547	2.319	0.889971
Q8NDH3	Probable aminopeptidase NPEPL1 [OS=Homo sapiens]	0.787	0.762546	0.897	0.92847	1.25	0.849791	1.711	0.992908
Q5T160	probable arginine--tRNA ligase, mitochondrial [OS=Homo sapiens]	1.887	0.343279	1.246	0.998792	2.213	0.987109	1.733	0.990001
Q92841	Probable ATP-dependent RNA helicase DDX17 [OS=Homo sapiens]	1.11	0.982894	1.277	0.998792	3.745	0.970377	2.745	0.963345
Q9BUQ8	Probable ATP-dependent RNA helicase DDX23 [OS=Homo sapiens]	1.289	0.982958	1.117	0.998792	1.375	0.961209	1.204	0.957177
Q7L014	probable ATP-dependent RNA helicase DDX46 [OS=Homo sapiens]	1.201	0.987663	1.156	0.998792	2.014	0.986123	1.568	0.984183
P17844	probable ATP-dependent RNA helicase DDX5 [OS=Homo sapiens]	1.425	0.436472	1.192	0.998792	3.497	0.985767	2.617	0.9561
P26196	Probable ATP-dependent RNA helicase DDX6 [OS=Homo sapiens]	1.069	0.991829	1.082	0.998792	2.238	0.990938	2.107	0.999499
Q9HA77	probable cysteine--tRNA ligase, mitochondrial [OS=Homo sapiens]	1.154	0.992076	0.899	0.928587	1.459	0.973358	1.415	0.989466
O76071	Probable cytosolic iron-sulfur protein assembly protein Ciao1 [OS=Homo sapiens]	1.06	0.987345	1.525	0.961528	2.713	0.985767	1.452	0.984183
Q8TED1	Probable glutathione peroxidase 8 [OS=Homo sapiens]	1.068	0.993308	2.933	0.0949455	2.864	0.977619	0.99	0.824654
P49590	probable histidine--tRNA ligase, mitochondrial [OS=Homo sapiens]			1.467	0.98297	1.748	0.985767	1.45	0.992634
Q8N0Y7	Probable phosphoglycerate mutase 4 [OS=Homo sapiens]	0.01	3.63449e-16
Q99848	Probable rRNA-processing protein EBP2 [OS=Homo sapiens]	1.876	0.224126	1.374	0.998792	3.163	0.945216	2.276	0.911937
Q15113	Procollagen C-endopeptidase enhancer 1 [OS=Homo sapiens]	1.475	0.8231	2.14	0.278422	3.733	0.934083	1.853	0.994131
Q8NBJ5	Procollagen galactosyltransferase 1 [OS=Homo sapiens]	1.366	0.791796	1.422	0.973798	3.21	0.985767	2.167	0.993265
Q02809	Procollagen-lysine,2-oxoglutarate 5-dioxygenase 1 [OS=Homo sapiens]	0.862	0.727993	2.221	0.209442	4.124	0.855754	2	0.990384
O60568	Procollagen-lysine,2-oxoglutarate 5-dioxygenase 3 [OS=Homo sapiens]	1.097	0.987345	1.741	0.654816	3.07	0.986123	1.819	0.992634
P07737	profilin-1 [OS=Homo sapiens]	0.924	0.947429	1.071	0.998792	1.416	0.928434	1.313	0.948484
Q8WUM4	Programmed cell death 6-interacting protein [OS=Homo sapiens]	0.901	0.913502	1.1	0.998792	2.68	0.996465	2.295	0.989466
Q9BUL8	programmed cell death protein 10 [OS=Homo sapiens]	1.306	0.932136	1.288	0.998792	3.497	0.943896	2.046	0.984215
O14737	Programmed cell death protein 5 [OS=Homo sapiens]	1.087	0.990643	1.38	0.980817	3.059	0.987109	2.116	0.994707
O75340	programmed cell death protein 6 [OS=Homo sapiens]	1.125	0.995818	1.453	0.95088	2.723	0.996465	1.883	0.989466
P35232	Prohibitin [OS=Homo sapiens]	0.979	0.985862	1.189	0.998792	3.158	0.985767	2.553	0.976775
Q99623	Prohibitin-2 [OS=Homo sapiens]	1.536	0.240941	1.04	0.998792	3.576	0.977619	3.268	0.911544
Q9HCU5	Prolactin regulatory element-binding protein [OS=Homo sapiens]	1.095	0.990125	1.218	0.998792	1.949	0.985767	1.777	0.995324
P51888	prolargin [OS=Homo sapiens]			1.325	0.998792	0.55	0.13496	0.453	0.111982
P12004	proliferating cell nuclear antigen [OS=Homo sapiens]	1.058	0.990125	2.148	0.176192	6.022	0.705101	2.598	0.963345
Q9UQ80	proliferation-associated protein 2G4 [OS=Homo sapiens]	1.071	0.989364	1.481	0.945829	4.367	0.9326	2.859	0.9561
Q8IZL8	Proline-, glutamic acid- and leucine-rich protein 1 [OS=Homo sapiens]	1.089	0.990125	2.86	0.0924737	7.541	0.152217	0.9	0.625041
Q96B36	Proline-rich AKT1 substrate 1 [OS=Homo sapiens]	1.147	0.990125	1.401	0.998792	2.51	0.985767	1.755	0.989466
Q07954	prolow-density lipoprotein receptor-related protein 1 [OS=Homo sapiens]	0.866	0.848432	1.503	0.928587	1.743	0.97	1.265	0.744891
P48147	prolyl endopeptidase [OS=Homo sapiens]	0.893	0.854485	1.158	0.998792	3.232	0.985767	2.6	0.976767
Q4J6C6	prolyl endopeptidase-like [OS=Homo sapiens]	0.831	0.781149	0.01	3.87112e-16	0.01	2.36154e-16	0.797	0.670057
Q16647	prostacyclin synthase [OS=Homo sapiens]	0.287	4.1496e-05	1.336	0.998792	1.011	0.351665	0.741	0.178056
Q9H7Z7	Prostaglandin E synthase 2 [OS=Homo sapiens]	1.008	0.982894	1.178	0.998792	3.748	0.953813	2.876	0.894269
Q15185	Prostaglandin E synthase 3 [OS=Homo sapiens]	1.011	0.990125	1.482	0.945829	4.351	0.934083	2.605	0.965006
P23219	Prostaglandin G/H synthase 1 [OS=Homo sapiens]	1.011	0.982894	1.139	0.998792	0.624	0.0377223	0.548	0.00534023
Q14914	Prostaglandin reductase 1 [OS=Homo sapiens]	3.042	1.68045e-07	0.756	0.457944	0.996	0.326337	1.338	0.700471
Q8TBF2	Prostamide/prostaglandin F synthase [OS=Homo sapiens]	1.004	0.982894	1.087	0.998792	2.193	0.990938	2.109	0.9561
Q16186	Proteasomal ubiquitin receptor ADRM1 [OS=Homo sapiens]	1.376	0.839457	1.232	0.998792	3.364	0.956347	2.547	0.911937
Q9UL46	proteasome activator complex subunit 2 [OS=Homo sapiens]	1.309	0.687057	1.378	0.97801	5.092	0.846352	3.562	0.847397
O95456	Proteasome assembly chaperone 1 [OS=Homo sapiens]	1.131	0.999088	2.041	0.390686	7.212	0.204619	3.74	0.256309
Q92530	proteasome inhibitor PI31 subunit [OS=Homo sapiens]	1.336	0.902395	1.539	0.939872	2.548	0.996465	1.542	0.972062
P25787	Proteasome subunit alpha type-2 [OS=Homo sapiens]	1.105	0.983918	1.127	0.998792	3.125	0.986123	2.591	0.971505
P25789	Proteasome subunit alpha type-4 [OS=Homo sapiens]	1.168	0.934669	1.139	0.998792	2.602	0.996465	2.137	0.992908
P60900	Proteasome subunit alpha type-6 [OS=Homo sapiens]	1.013	0.990148	1.194	0.998792	2.981	0.987109	2.412	0.989466
P20618	proteasome subunit beta type-1 [OS=Homo sapiens]	1.179	0.938345	1.349	0.991585	3.093	0.986123	2.246	0.992536
P40306	Proteasome subunit beta type-10 [OS=Homo sapiens]	2.708	0.0375077	1.477	0.95088	3.568	0.943896	2.388	0.984183
P49721	proteasome subunit beta type-2 [OS=Homo sapiens]	1.21	0.903633	1.344	0.996256	3.428	0.985767	2.52	0.973052
P49720	proteasome subunit beta type-3 [OS=Homo sapiens]	1.183	0.934965	1.3	0.998792	3.413	0.985767	2.644	0.9561
P28070	Proteasome subunit beta type-4 [OS=Homo sapiens]	0.917	0.914231	1.126	0.998792	2.618	0.999931	2.254	0.989727
P28072	Proteasome subunit beta type-6 [OS=Homo sapiens]	0.921	0.892321	0.915	0.912954	1.57	0.896444	2.036	0.996723
Q99436	Proteasome subunit beta type-7 [OS=Homo sapiens]	1.186	0.945155	1.128	0.998792	2.287	0.987109	1.821	0.983136
P28065	Proteasome subunit beta type-9 [OS=Homo sapiens]	1.884	0.271313	1.284	0.998792	2.558	0.997583	2	0.992634
Q5VYK3	Proteasome-associated protein ECM29 homolog [OS=Homo sapiens]	1.23	0.931252	1.274	0.998792	2.823	0.987109	2.199	0.984183
Q8NFV4	Protein Abhd11 [OS=Homo sapiens]	1.179	0.982894	0.992	0.959908	2.546	0.997583	2.301	0.989434
Q96IU4	Protein ABHD14B [OS=Homo sapiens]	0.688	0.185973	0.549	0.0367572	1.523	0.943896	2.716	0.963345
P02760	Protein AMBP [OS=Homo sapiens]			1.176	0.998792	0.922	0.388423	0.758	0.0603492
O14744	Protein arginine N-methyltransferase 5 [OS=Homo sapiens]	1.059	0.987663	1.224	0.998792	2.953	0.986123	2.228	0.984183
Q9UKV8	Protein argonaute-2 [OS=Homo sapiens]	0.995	0.982894	1.087	0.998792	1.578	0.985767	1.427	0.989466
Q9Y2B0	Protein canopy homolog 2 [OS=Homo sapiens]	0.866	0.733313	1.192	0.9997	2.718	0.996465	2.08	0.99827
Q9BT09	Protein canopy homolog 3 [OS=Homo sapiens]	0.654	0.280773	1.816	0.689755	1.824	0.985767	1.028	0.683001
Q8N129	Protein canopy homolog 4 [OS=Homo sapiens]	0.742	0.554315	0.952	0.973345	2.225	0.987109	2.355	0.889971
Q6P4E1	Protein CASC4 [OS=Homo sapiens]	1.105	0.990125	1.054	0.998792	100	2.36154e-16	100	3.01268e-16
Q9UKY7	Protein CDV3 homolog [OS=Homo sapiens]	1.363	0.575719	1.239	0.998792	4.495	0.864859	3.361	0.664038
Q9P003	Protein cornichon homolog 4 [OS=Homo sapiens]	13.289	3.63449e-16	1.575	0.958229	2.264	0.996465	1.464	0.984183
O75629	Protein CREG1 [OS=Homo sapiens]	1.196	0.989364	1.756	0.781296	2.712	0.985767	1.402	0.963345
Q5TDH0	Protein DDI1 homolog 2 [OS=Homo sapiens]	1.315	0.967519	1.03	0.998792	1.162	0.787311	1.303	0.9561
P07237	Protein disulfide-isomerase [OS=Homo sapiens]	0.768	0.513367	1.174	0.9997	4.553	0.914373	3.42	0.889971
P30101	Protein disulfide-isomerase A3 [OS=Homo sapiens]	0.702	0.264594	1.388	0.975357	4.827	0.877432	3.138	0.933541
P13667	Protein disulfide-isomerase A4 [OS=Homo sapiens]	0.977	0.985862	1.219	0.998792	4.823	0.877432	3.707	0.820716
Q14554	Protein disulfide-isomerase A5 [OS=Homo sapiens]	1.173	0.990125	1.043	0.98297	2.379	0.996465	2.219	0.992634
Q9BVM2	protein DPCD [OS=Homo sapiens]	0.957	0.946004	1.443	0.998792	3.656	0.795447	2.499	0.844961
Q01658	Protein Dr1 [OS=Homo sapiens]	0.902	0.904722	1.329	0.998792	1.56	0.961354	1.49	0.974421
P49257	Protein ERGIC-53 [OS=Homo sapiens]	1.095	0.985862	0.723	0.37587	2.524	0.997583	3.335	0.866774
Q9H098	Protein FAM107B [OS=Homo sapiens]	0.72	0.678466	3.266	0.0421138	3.519	0.916349	0.83	0.594897
Q9BPY3	Protein FAM118B [OS=Homo sapiens]	1.849	0.816613	0.952	0.962436	1.432	0.977619	1.548	0.996723
Q96A26	Protein FAM162A [OS=Homo sapiens]	0.761	0.637948	0.77	0.366537	1.941	0.977619	2.416	0.984183
Q9GZU8	Protein FAM192A [OS=Homo sapiens]	1.244	0.983918	1.771	0.826651	2.685	0.98087	1.429	0.987179
Q9H0X4	Protein FAM234A [OS=Homo sapiens]	2.903	0.264761	1.219	0.998792	1.693	0.990938	1.347	0.973052
Q92520	Protein FAM3C [OS=Homo sapiens]	1.038	0.985862	1.288	0.998792	3.24	0.977619	2.542	0.955581
Q9NUQ9	protein FAM49B [OS=Homo sapiens]	1.035	0.984548	1.487	0.929603	3.84	0.95542	2.593	0.9561
Q14320	Protein FAM50A [OS=Homo sapiens]	1.115	0.993264	1.457	0.963793	4.941	0.655414	3.152	0.67859
Q658Y4	Protein FAM91A1 [OS=Homo sapiens]	1.211	0.988737	1.526	0.980992	2.008	0.996465	1.415	0.989466
Q8NCA5	protein FAM98A [OS=Homo sapiens]	0.94	0.91477	1.256	0.998792	2.272	0.997583	1.721	0.994131
P49356	protein farnesyltransferase subunit beta [OS=Homo sapiens]	0.813	0.853444	1.49	0.99024	1.889	0.997818	1.252	0.966824
P49354	protein farnesyltransferase/geranylgeranyltransferase type-1 subunit alpha [OS=Homo sapiens]	0.852	0.826183	1.228	0.998792	2.082	0.992583	1.71	0.994131
O94992	Protein HEXIM1 [OS=Homo sapiens]	1.124	0.997958	1.062	0.998792	1.052	0.729653	1.153	0.889971
Q9BTY7	Protein HGH1 homolog [OS=Homo sapiens]	1.044	0.985862	1.523	0.975357	3.882	0.729485	2.511	0.822986
Q86VS8	Protein Hook homolog 3 [OS=Homo sapiens]	0.971	0.951227	0.01	3.87112e-16	0.01	2.36154e-16	2.006	0.963345
Q96ST2	protein IWS1 homolog [OS=Homo sapiens]	1.25	0.982894	1.248	0.998792	2.932	0.943896	1.782	0.989466
P17252	Protein kinase C alpha type [OS=Homo sapiens]	0.716	0.490075	0.983	0.975265	0.717	0.0877386	0.744	0.0447232
Q9UNF0	Protein kinase C and casein kinase substrate in neurons protein 2 [OS=Homo sapiens]	0.916	0.879808	0.967	0.945829	1.741	0.946413	1.75	0.973054
Q9UKS6	Protein kinase C and casein kinase substrate in neurons protein 3 [OS=Homo sapiens]	0.622	0.249513	1.196	0.998792	0.508	0.0497673	0.485	0.0458998
Q05655	protein kinase C delta type [OS=Homo sapiens]	0.891	0.948276	1.123	0.998792	1.778	0.985767	1.517	0.989466
Q8TBQ9	Protein kish-A [OS=Homo sapiens]	1.792	0.443345	1.39	0.998792	4.014	0.836404	2.86	0.692601
Q969X1	Protein lifeguard 3 [OS=Homo sapiens]	0.411	0.111078	2.878	0.0780609	3.719	0.876553	1.362	0.976296
Q9NUP9	Protein lin-7 homolog C [OS=Homo sapiens]	1.182	0.988688	1.013	0.975357	2.597	0.999437	2.367	0.984183
Q3MHD2	Protein LSM12 homolog [OS=Homo sapiens]	0.817	0.745386	1.279	0.998792	2.283	0.987109	1.828	0.984183
Q86UE4	protein LYRIC [OS=Homo sapiens]	1.339	0.891384	1.212	0.998792	2.797	0.986123	2.262	0.963345
Q8WZA0	Protein LZIC [OS=Homo sapiens]	0.715	0.473851	0.639	0.441156	0.947	0.836404	1.477	0.992634
P61326	Protein mago nashi homolog [OS=Homo sapiens]	1.357	0.889526	1.278	0.998792	6.355	0.286464	3.99	0.311068
P39210	Protein Mpv17 [OS=Homo sapiens]	1.304	0.982894	0.913	0.962436	1.534	0.985767	1.515	0.992634
Q92597	Protein NDRG1 [OS=Homo sapiens]	0.753	0.282394	1.554	0.881943	3.461	0.985767	1.831	0.983136
Q9UGV2	protein NDRG3 [OS=Homo sapiens]	0.847	0.719901	1.094	0.998792	1.403	0.934576	1.333	0.941461
Q9BZQ8	Protein Niban [OS=Homo sapiens]	1.797	0.213034	0.788	0.475635	0.45	0.0135181	0.664	0.033645
Q9BPW8	Protein NipSnap homolog 1 [OS=Homo sapiens]	0.817	0.744085	0.746	0.30356	1.989	0.985767	2.51	0.963345
Q9UFN0	protein NipSnap homolog 3A [OS=Homo sapiens]	0.811	0.670342	0.911	0.830598	2.528	0.996465	2.755	0.937727
Q8IWE2	Protein Noxp20 [OS=Homo sapiens]	0.762	0.488754	0.962	0.956219	1.837	0.961209	1.985	0.992634
P49757	Protein numb homolog [OS=Homo sapiens]	0.985	0.976803	0.929	0.975357	1.085	0.916349	1.309	0.965006
O60502	protein O-GlcNAcase [OS=Homo sapiens]	1.477	0.840892	1.805	0.763124	2.227	0.987109	1.31	0.965006
Q86TB9	Protein PAT1 homolog 1 [OS=Homo sapiens]	2.028	0.429819	0.805	0.805439	0.038	2.46506e-11	0.086	1.59202e-13
Q9BUH6	Protein PAXX [OS=Homo sapiens]	0.01	3.63449e-16	1.446	0.972887	2.813	0.987109	1.883	0.992634
Q9BVG4	Protein PBDC1 [OS=Homo sapiens]	0.776	0.558336	1.068	0.998792	3.053	0.986123	2.617	0.9561
O14974	Protein phosphatase 1 regulatory subunit 12A [OS=Homo sapiens]	0.786	0.486938	1.067	0.989144	0.672	0.204248	0.642	0.0444454
O60237	Protein phosphatase 1 regulatory subunit 12b [OS=Homo sapiens]	1.721	0.696	0.636	0.321019	0.301	0.00022848	0.295	3.71691e-05
Q9BZL4	Protein phosphatase 1 regulatory subunit 12C [OS=Homo sapiens]	1.107	0.991952	1.173	0.998792	1.579	0.986123	1.184	0.957177
Q96A00	Protein phosphatase 1 regulatory subunit 14A [OS=Homo sapiens]	0.229	1.02959e-06	1.003	0.998792	0.292	0.00140722	0.323	0.00246861
Q96C90	Protein phosphatase 1 regulatory subunit 14B [OS=Homo sapiens]	0.82	0.500929	1.25	0.998792	2.139	0.996465	1.734	0.99438
Q15435	Protein phosphatase 1 regulatory subunit 7 [OS=Homo sapiens]	0.784	0.433232	1.139	0.998792	2.047	0.986123	1.766	0.974169
P35813	Protein phosphatase 1A [OS=Homo sapiens]	0.855	0.835714	1.002	0.975357	2.298	0.996301	2.051	0.994131
O75688	Protein phosphatase 1B [OS=Homo sapiens]	1.136	0.998762	1.112	0.998792	1.852	0.987109	1.581	0.984215
P49593	Protein phosphatase 1F [OS=Homo sapiens]	0.718	0.403508	1.133	0.998792	1.133	0.616581	0.961	0.518702
O15355	Protein phosphatase 1G [OS=Homo sapiens]	1.274	0.758706	1.494	0.929603	4.452	0.891465	2.97	0.878967
P41236	Protein phosphatase inhibitor 2 [OS=Homo sapiens]	0.958	0.967519	1.092	0.998792	3.513	0.934083	3.407	0.644991
Q9Y570	Protein phosphatase methylesterase 1 [OS=Homo sapiens]	1.588	0.376241	1.181	0.998792	1.888	0.996465	1.277	0.973052
P29590	Protein PML [OS=Homo sapiens]	1.076	0.997958	1.509	0.911448	3.81	0.961354	2.386	0.983136
Q9Y520	Protein Prrc2c [OS=Homo sapiens]	1.186	0.985383	1.355	0.998792	1.341	0.977619	0.987	0.781837
Q9P258	Protein RCC2 [OS=Homo sapiens]	1.016	0.982894	1.611	0.803554	4.313	0.934083	2.349	0.992634
O15258	Protein RER1 [OS=Homo sapiens]	1.059	0.989364	0.942	0.95748	2.82	0.985767	2.866	0.770315
Q14690	Protein RRP5 homolog [OS=Homo sapiens]	1.055	0.985862	0.963	0.985773	100	2.36154e-16	100	3.01268e-16
Q9BY42	protein RTF2 homolog [OS=Homo sapiens]	2.945	0.0748114	1.483	0.99024	100	2.36154e-16	100	3.01268e-16
P60903	Protein S100-A10 [OS=Homo sapiens]	0.781	0.554509	1.097	0.998792	2.421	0.996636	1.897	0.994131
P31949	protein S100-A11 [OS=Homo sapiens]	1.609	0.156958	2.118	0.196889	8.285	0.358	3.941	0.644991
Q99584	Protein S100-A13 [OS=Homo sapiens]	0.503	0.00312163	1.21	0.9997	1.684	0.943667	1.299	0.727917
Q96FQ6	Protein S100-A16 [OS=Homo sapiens]	0.574	0.0311797	1.561	0.873855	3.537	0.977619	2.684	0.947404
P26447	Protein S100-A4 [OS=Homo sapiens]	3.787	3.38536e-10	1.373	0.980992	1.77	0.981859	1.349	0.955581
P06703	protein S100-A6 [OS=Homo sapiens]	1.818	0.0383635	1.115	0.998792	2.199	0.990938	1.894	0.984215
P04271	Protein S100-B [OS=Homo sapiens]	0.01	3.63449e-16	0.707	0.304733	0.316	0.002404	0.441	0.000437143
P25815	Protein S100-P [OS=Homo sapiens]			2.241	0.0874131	13.499	0.0411465	5.473	0.0785469
Q14160	protein scribble homolog [OS=Homo sapiens]	1.263	0.982894	1.174	0.998792	2.194	0.987109	1.669	0.984183
Q9UBV2	Protein sel-1 homolog 1 [OS=Homo sapiens]	1.155	0.989364	1.099	0.998792	2.371	0.999931	2.161	0.983136
Q9H2V7	Protein spinster homolog 1 [OS=Homo sapiens]	3.158	0.0836572	1.64	0.92847	1.87	0.997583	1.193	0.942898
Q15436	protein transport protein Sec23A [OS=Homo sapiens]	0.962	0.982894	1.199	0.998792	2.802	0.996465	2.12	0.99827
Q15437	protein transport protein Sec23B [OS=Homo sapiens]	1.294	0.980823	1.146	0.998792	2.348	0.990938	2.118	0.994131
P53992	Protein transport protein sec24c [OS=Homo sapiens]	1.054	0.990125	1.255	0.998792	2.762	0.996465	2.209	0.992634
O94855	Protein transport protein Sec24D [OS=Homo sapiens]	0.771	0.433799	1.003	0.975357	2.455	0.996465	2.483	0.95369
O94979	Protein transport protein Sec31A [OS=Homo sapiens]	1.054	0.990125	0.977	0.963793	2.731	0.996465	2.748	0.952708
P61619	Protein transport protein Sec61 subunit alpha isoform 1 [OS=Homo sapiens]	1.466	0.363177	1.065	0.98297	4.323	0.893799	3.681	0.494412
P60468	protein transport protein Sec61 subunit beta [OS=Homo sapiens]	1.674	0.127374	1.047	0.998792	3.474	0.946559	3.363	0.70554
P60059	Protein transport protein Sec61 subunit gamma [OS=Homo sapiens]	2.011	0.117133	1.37	0.998792	9.783	0.0592907	6.636	0.0285296
Q12974	Protein tyrosine phosphatase type IVA 2 [OS=Homo sapiens]	1.164	0.992076	0.989	0.975357	1.272	0.961209	1.298	0.973054
Q08AM6	Protein VAC14 homolog [OS=Homo sapiens]	1.118	0.993264	1.247	0.998792	2.361	0.986123	1.813	0.989434
O75695	Protein XRP2 [OS=Homo sapiens]	1.894	0.794819	1.08	0.998792	2.48	0.985767	2.161	0.955581
O95070	protein YIF1A [OS=Homo sapiens]	3.39	0.0244028	0.724	0.632048	2.091	0.990938	2.976	0.640349
Q9BWQ6	protein YIPF2 [OS=Homo sapiens]	1.201	0.988688	2.235	0.37587	100	2.36154e-16	100	3.01268e-16
Q9GZM5	protein YIPF3 [OS=Homo sapiens]	1.409	0.892652	1.483	0.962436	2.274	0.997583	1.5	0.989466
Q99497	protein/nucleic acid deglycase DJ-1 [OS=Homo sapiens]	0.919	0.938345	1.013	0.981785	1.457	0.934083	1.423	0.962592
Q9H993	protein-glutamate O-methyltransferase [OS=Homo sapiens]	1.447	0.858461	1.287	0.998792	2.501	0.990938	1.96	0.989466
P21980	Protein-glutamine gamma-glutamyltransferase 2 [OS=Homo sapiens]	0.389	8.02911e-06	1.135	0.998792	2.215	0.990938	1.854	0.992908
P22061	protein-L-isoaspartate(D-aspartate) O-methyltransferase [OS=Homo sapiens]	0.925	0.948276	1.341	0.996597	1.567	0.945585	1.119	0.559826
P00734	Prothrombin [OS=Homo sapiens]	0.732	0.543307	1.248	0.998792	1.409	0.821081	1.144	0.547679
Q9Y5E7	Protocadherin beta-2 [OS=Homo sapiens]	3.151	0.0496181	1.152	0.998792	2.254	0.996636	2.382	0.955581
Q6V1P9	Protocadherin-23 [OS=Homo sapiens]	1.287	0.982894	0.68	0.506583	0.507	0.0672945	0.727	0.307089
Q08623	Pseudouridine-5'-phosphatase [OS=Homo sapiens]	1.862	0.530384	0.708	0.55996	1.843	0.997583	2.282	0.937329
Q96PZ0	pseudouridylate synthase 7 homolog [OS=Homo sapiens]	100	3.63449e-16	1.412	0.996597	4.98	0.563965	2.624	0.781837
Q15397	Pumilio homolog 3 [OS=Homo sapiens]	1.656	0.623426	2.008	0.576101	8.533	0.0816889	3.37	0.490136
P00491	purine nucleoside phosphorylase [OS=Homo sapiens]	0.338	4.57479e-09	1.083	0.998792	3.198	0.985767	2.658	0.972323
P55786	puromycin-sensitive aminopeptidase [OS=Homo sapiens]	0.958	0.982894	0.973	0.962434	1.706	0.977619	1.634	0.984183
Q58FF6	Putative heat shock protein HSP 90-beta 4 [OS=Homo sapiens]	0.925	0.889526	0.833	0.81329	1.234	0.877432	1.606	0.992634
Q5T280	putative methyltransferase C9orf114 [OS=Homo sapiens]	1.287	0.990125	1.528	0.975357	3.847	0.76886	2.488	0.821801
Q8NHP8	Putative phospholipase B-like 2 [OS=Homo sapiens]	0.91	0.892652	2.172	0.451018	2.952	0.943896	1.198	0.944225
Q9NQ29	putative RNA-binding protein Luc7-like 1 [OS=Homo sapiens]	2.559	0.218481	1.332	0.998792	4.228	0.78536	3.012	0.541893
Q9Y383	Putative RNA-binding protein Luc7-like 2 [OS=Homo sapiens]	1.152	0.987663	1.11	0.998792	2.6	0.987109	2.161	0.973052
O94903	Pyridoxal phosphate homeostasis protein [OS=Homo sapiens]	1.073	0.989364	1.001	0.975357	2.216	0.987109	2.111	0.994131
Q9NVS9	Pyridoxine-5'-phosphate oxidase [OS=Homo sapiens]	0.542	0.0410764	0.964	0.95748	2.269	0.990938	2.138	0.992634
Q9NXJ5	Pyroglutamyl-peptidase 1 [OS=Homo sapiens]	1.155	0.992076	0.984	0.975357	1.799	0.996465	1.519	0.997361
P32322	Pyrroline-5-carboxylate reductase 1, mitochondrial [OS=Homo sapiens]	0.914	0.884807	1.506	0.938615	2.936	0.990938	1.372	0.793185
Q96C36	Pyrroline-5-carboxylate reductase 2 [OS=Homo sapiens]	1.194	0.985862	1.227	0.998792	4.522	0.848708	3.44	0.670306
Q53H96	Pyrroline-5-carboxylate reductase 3 [OS=Homo sapiens]	0.727	0.496549	1.399	0.98297	2.944	0.985767	2.158	0.97948
P11498	pyruvate carboxylase, mitochondrial [OS=Homo sapiens]	1.11	0.992076	0.981	0.963793	0.882	0.373946	0.908	0.504557
P08559	Pyruvate dehydrogenase E1 component subunit alpha, somatic form, mitochondrial [OS=Homo sapiens]	0.987	0.985862	0.903	0.921567	1.736	0.968141	1.84	0.984183
P11177	Pyruvate dehydrogenase E1 component subunit beta, mitochondrial [OS=Homo sapiens]	0.931	0.892652	0.862	0.805056	2.02	0.986123	2.222	0.994131
Q8NCN5	Pyruvate dehydrogenase phosphatase regulatory subunit, mitochondrial [OS=Homo sapiens]			0.958	0.975357	1.765	0.996465	1.834	0.986742
P30613	Pyruvate kinase PKLR [OS=Homo sapiens]			1.346	0.998792	2.662	0.985644	1.895	0.984183
P14618	Pyruvate kinase PKM [OS=Homo sapiens]	0.969	0.984548	1.696	0.686774	3.498	0.985644	2.039	0.99571
Q9BXR0	Queuine tRNA-ribosyltransferase catalytic subunit 1 [OS=Homo sapiens]	0.627	0.421768	1.502	0.962434	5.717	0.470025	3.805	0.414623
Q08257	Quinone oxidoreductase [OS=Homo sapiens]	1.166	0.934669	1.136	0.998792	1.752	0.977952	1.516	0.911937
P31150	Rab GDP dissociation inhibitor alpha [OS=Homo sapiens]	1.042	0.992076	1.248	0.998792	1.307	0.881547	1.043	0.508771
Q9Y3P9	Rab GTPase-activating protein 1 [OS=Homo sapiens]	0.832	0.904017	1.166	0.998792	1.866	0.987109	1.498	0.98812
Q9H5N1	rab GTPase-binding effector protein 2 [OS=Homo sapiens]	1.033	0.984548	1.228	0.998792	1.641	0.987109	1.573	0.994131
Q9H2M9	Rab3 GTPase-activating protein non-catalytic subunit [OS=Homo sapiens]	1.042	0.985862	1.731	0.826651	2.601	0.985644	1.556	0.994131
Q9P2R3	Rabankyrin-5 [OS=Homo sapiens]	1.035	0.987663	1.211	0.998792	1.625	0.935403	1.284	0.883289
Q5HYI8	Rab-like protein 3 [OS=Homo sapiens]	1.017	0.982894	0.907	0.948774	1.055	0.848182	1.328	0.977305
P31749	RAC-alpha serine/threonine-protein kinase [OS=Homo sapiens]	1.115	0.994258	0.855	0.945829	0.984	0.8161	1.083	0.895081
Q14699	raftlin [OS=Homo sapiens]	1.432	0.782262	1.237	0.998792	1.811	0.977619	1.517	0.965006
Q6IAA8	ragulator complex protein LAMTOR1 [OS=Homo sapiens]	0.989	0.980823	1.255	0.998792	1.827	0.958892	1.416	0.917278
Q9Y2Q5	Ragulator complex protein LAMTOR2 [OS=Homo sapiens]	1.961	0.457027	1.226	0.998792	3.192	0.976854	2.372	0.9561
Q9UHA4	ragulator complex protein LAMTOR3 [OS=Homo sapiens]	0.8	0.577021	1.068	0.998792	2.892	0.985767	2.594	0.911937
Q0VGL1	ragulator complex protein LAMTOR4 [OS=Homo sapiens]	0.537	0.0880947
O43504	Ragulator complex protein LAMTOR5 [OS=Homo sapiens]	1.327	0.948276	1.129	0.998792	2.131	0.987109	1.747	0.994131
P46060	Ran GTPase-activating protein 1 [OS=Homo sapiens]	1.575	0.192793	1.259	0.998792	2.74	0.996465	2.059	0.994131
Q9H6Z4	Ran-binding protein 3 [OS=Homo sapiens]	1.124	0.997958	1.062	0.998792	2.071	0.987109	2.192	0.973054
O60518	ran-binding protein 6 [OS=Homo sapiens]	0.991	0.982894	1.54	0.968338	3.053	0.961354	1.879	0.984215
P43487	Ran-specific GTPase-activating protein [OS=Homo sapiens]	1.016	0.990675	1.293	0.998792	3.908	0.953813	2.423	0.983136
Q13283	Ras GTPase-activating protein-binding protein 1 [OS=Homo sapiens]	0.984	0.985862	1.259	0.998792	3.725	0.968141	3.105	0.80976
Q9UN86	Ras GTPase-activating protein-binding protein 2 [OS=Homo sapiens]	0.954	0.935742	1.478	0.959919	2.943	0.985767	2.062	0.992634
P46940	Ras GTPase-activating-like protein IQGAP1 [OS=Homo sapiens]	0.954	0.982894	0.979	0.963834	2.256	0.994217	2.099	0.994131
Q70E73	Ras-associated and pleckstrin homology domains-containing protein 1 [OS=Homo sapiens]	0.689	0.4305
P15153	Ras-related C3 botulinum toxin substrate 2 [OS=Homo sapiens]	4.192	0.00893361	1.09	0.998792	2.626	0.996465	2.253	0.99328
P61026	ras-related protein rab-10 [OS=Homo sapiens]	1.313	0.905662	1.686	0.677237	3.315	0.985767	1.861	0.984183
Q15907	Ras-related protein Rab-11B [OS=Homo sapiens]	1.111	0.982894	1.241	0.998792	2.881	0.990407	2.126	0.99328
P51153	Ras-related protein Rab-13 [OS=Homo sapiens]	1.062	0.989364	1.341	0.998792	2.807	0.985767	2.09	0.955581
P61106	Ras-related protein Rab-14 [OS=Homo sapiens]	1.221	0.892321	1.317	0.998792	2.582	0.996636	1.938	0.995458
Q9NP72	Ras-related protein Rab-18 [OS=Homo sapiens]	1.431	0.554574	1.288	0.998792	2.727	0.996465	1.998	0.994131
P62820	Ras-related protein Rab-1A [OS=Homo sapiens]	1.199	0.898395	1.314	0.998792	3.337	0.985767	2.516	0.984183
Q9H0U4	ras-related protein Rab-1B [OS=Homo sapiens]	1.218	0.867485	1.113	0.998792	2.665	0.996636	2.266	0.989466
Q9UL25	Ras-related protein Rab-21 [OS=Homo sapiens]	1.252	0.970161	1.496	0.930074	2.572	0.997583	1.661	0.963345
Q9ULC3	Ras-related protein Rab-23 [OS=Homo sapiens]	1.135	0.998762	1.113	0.998792	0.662	0.0553346	0.623	0.00948198
O00194	ras-related protein rab-27b [OS=Homo sapiens]			1.268	0.998792	3.424	0.873654	2.647	0.739018
Q13636	ras-related protein rab-31 [OS=Homo sapiens]	0.59	0.180429	1.176	0.998792	1.213	0.781159	1.04	0.67859
Q13637	Ras-related protein Rab-32 [OS=Homo sapiens]	1.939	0.0500782	1.73	0.896103	2.5	0.986123	1.563	0.996034
Q15286	Ras-related protein Rab-35 [OS=Homo sapiens]	1.42	0.86843	1.225	0.998792	1.658	0.934083	1.412	0.937727
O95716	ras-related protein Rab-3D [OS=Homo sapiens]	0.839	0.809158	1.044	0.998792	1.761	0.979483	1.542	0.984215
P20338	Ras-related protein Rab-4A [OS=Homo sapiens]	1.191	0.989364	3.591	0.0108341	1.486	0.943896	0.527	0.0785469
P20339	Ras-related protein Rab-5A [OS=Homo sapiens]	0.763	0.549088	1.298	0.998792	2.635	0.987109	1.98	0.989466
P61020	Ras-related protein Rab-5B [OS=Homo sapiens]	1.079	0.993264	0.928	0.936553	1.245	0.646485	1.349	0.844697
P51148	Ras-related protein Rab-5C [OS=Homo sapiens]	1.055	0.997886	1.382	0.975357	3.014	0.987109	2.17	0.994131
P51149	ras-related protein Rab-7a [OS=Homo sapiens]	1.26	0.794694	1.398	0.973798	3.014	0.987109	2.043	0.99827
P61006	Ras-related protein Rab-8A [OS=Homo sapiens]	1.602	0.53475	1.252	0.998792	3.37	0.985767	2.599	0.9561
Q92930	Ras-related protein Rab-8B [OS=Homo sapiens]	1.93	0.371287	1.185	0.998792	1.623	0.980728	1.175	0.901158
P11233	Ras-related protein Ral-A [OS=Homo sapiens]	1.108	0.998762	1.787	0.656499	3.068	0.985767	1.529	0.973054
P11234	Ras-related protein Ral-B [OS=Homo sapiens]	1.015	0.982894	1.58	0.868921	3.781	0.946732	2.185	0.992634
P62834	ras-related protein Rap-1A [OS=Homo sapiens]	1.127	0.995818	0.757	0.463957	0.872	0.278613	1.078	0.351573
P61225	ras-related protein Rap-2b [OS=Homo sapiens]	0.922	0.906174	1.671	0.864504	3.117	0.970454	1.727	0.992503
P10301	Ras-related protein R-Ras [OS=Homo sapiens]	1.14	0.990125	0.918	0.877569	0.448	0.0659281	0.495	0.014975
P62070	Ras-related protein R-Ras2 [OS=Homo sapiens]	0.888	0.884428	0.79	0.73988	0.753	0.313023	0.956	0.671067
Q00765	Receptor expression-enhancing protein 5 [OS=Homo sapiens]	1.369	0.853444	1.09	0.998792	2.106	0.985767	1.884	0.984215
P63244	Receptor of activated protein C kinase 1 [OS=Homo sapiens]	0.896	0.909121	1.357	0.986365	4.468	0.924121	3.006	0.948484
Q13546	Receptor-interacting serine/threonine-protein kinase 1 [OS=Homo sapiens]	1.241	0.982894	1.326	0.998792	2.492	0.985767	1.744	0.989466
Q9NQG5	regulation of nuclear pre-mRNA domain-containing protein 1B [OS=Homo sapiens]	1.085	0.990125	1.384	0.981149	3.651	0.972021	2.464	0.973052
Q96DB5	regulator of microtubule dynamics protein 1 [OS=Homo sapiens]	1.027	0.985862	0.88	0.906452	2.481	0.987109	2.315	0.963345
Q96TC7	Regulator of microtubule dynamics protein 3 [OS=Homo sapiens]	1.058	0.993264	1.266	0.998792	2.063	0.994217	1.552	0.984183
Q92900	Regulator of nonsense transcripts 1 [OS=Homo sapiens]	1.205	0.919454	1.314	0.998792	2.864	0.990938	2.167	0.992634
O75787	Renin receptor [OS=Homo sapiens]	1.27	0.984548
P35249	replication factor C subunit 4 [OS=Homo sapiens]			1.781	0.893276	100	2.36154e-16	100	3.01268e-16
P35244	Replication protein A 14 kDa subunit [OS=Homo sapiens]	0.996	0.982894	1.386	0.98297	2.716	0.996465	1.759	0.973052
P27694	Replication protein A 70 kDa DNA-binding subunit [OS=Homo sapiens]	1.159	0.990125	1.663	0.772228	2.725	0.996465	1.651	0.963345
Q15293	Reticulocalbin-1 [OS=Homo sapiens]	1.055	0.990125	0.963	0.961681	3.53	0.985767	3.135	0.909818
Q14257	Reticulocalbin-2 [OS=Homo sapiens]	1.117	0.985862	1.204	0.998792	4.001	0.876553	2.843	0.76483
Q96D15	Reticulocalbin-3 [OS=Homo sapiens]	0.903	0.915542	2.029	0.202619	6.828	0.430464	2.658	0.955581
P00352	Retinal dehydrogenase 1 [OS=Homo sapiens]	1.109	0.982958	0.84	0.749263	0.613	0.193561	0.715	0.442219
Q9HB40	Retinoid-inducible serine carboxypeptidase [OS=Homo sapiens]	1.248	0.976803	1.403	0.984317	2.851	0.985767	1.696	0.992634
Q8TC12	Retinol dehydrogenase 11 [OS=Homo sapiens]	1.225	0.982894	1.166	0.998792	2.419	0.994217	2.13	0.994131
P02753	Retinol-binding protein 4 [OS=Homo sapiens]			1.585	0.870023	1.393	0.804873	0.893	0.161837
Q07960	rho GTPase-activating protein 1 [OS=Homo sapiens]	0.981	0.982894	1.345	0.996256	2.837	0.990938	2.021	0.99328
Q68EM7	Rho GTPase-activating protein 17 [OS=Homo sapiens]	1.07	0.989364	1.042	0.998792	1.7	0.985767	1.668	0.995324
Q92974	Rho guanine nucleotide exchange factor 2 [OS=Homo sapiens]	1.724	0.378778	1.402	0.99024	2.166	0.987109	1.417	0.987179
O75116	Rho-associated protein kinase 2 [OS=Homo sapiens]	1.147	0.990125	1.27	0.998792	2.169	0.987109	1.704	0.972062
P62745	Rho-related GTP-binding protein RhoB [OS=Homo sapiens]	100	3.63449e-16
P08134	Rho-related GTP-binding protein RhoC [OS=Homo sapiens]	1.209	0.954684	1.199	0.9997	3.808	0.923357	3.335	0.636857
P84095	Rho-related GTP-binding protein RhoG [OS=Homo sapiens]	1.364	0.911934	1.182	0.999619	2.217	0.987109	1.799	0.984215
O75792	Ribonuclease H2 subunit A [OS=Homo sapiens]	1.239	0.984548	1.641	0.938615	3.083	0.973358	1.93	0.984215
P13489	Ribonuclease inhibitor [OS=Homo sapiens]	1.055	0.990125	1.153	0.998792	1.326	0.889221	1.132	0.880581
O00584	Ribonuclease T2 [OS=Homo sapiens]	1.242	0.985862	1.308	0.998792	3.79	0.951313	2.583	0.959935
P23921	Ribonucleoside-diphosphate reductase large subunit [OS=Homo sapiens]	0.825	0.701186	1.968	0.550067	3.944	0.873654	1.892	0.973052
P60891	ribose-phosphate pyrophosphokinase 1 [OS=Homo sapiens]	1.091	0.995058	1.665	0.758983	2.242	0.987109	1.493	0.873119
P11908	ribose-phosphate pyrophosphokinase 2 [OS=Homo sapiens]	1.209	0.985383	1.125	0.998792	2.021	0.986123	1.721	0.977559
O76021	Ribosomal L1 domain-containing protein 1 [OS=Homo sapiens]	1.486	0.554509	1.516	0.95088	5.712	0.46582	2.962	0.760384
P51812	Ribosomal protein S6 kinase alpha-3 [OS=Homo sapiens]	0.967	0.951424	0.925	0.938439	3.231	0.985767	3.325	0.784501
Q92979	Ribosomal RNA small subunit methyltransferase Nep1 [OS=Homo sapiens]	1.456	0.905662	1.12	0.998792	3.321	0.924121	3.754	0.361835
Q14692	ribosome biogenesis protein BMS1 homolog [OS=Homo sapiens]	1.22	0.986644	1.267	0.998792	1.697	0.990938	1.847	0.987179
Q14137	Ribosome biogenesis protein BOP1 [OS=Homo sapiens]	1.743	0.492275	1.241	0.999965	3.416	0.916349	2.816	0.739809
Q8TDN6	Ribosome biogenesis protein BRX1 homolog [OS=Homo sapiens]	3.235	0.00027691	1.432	0.99024	4.244	0.741726	2.876	0.683324
Q9NZM5	ribosome biogenesis protein NOP53 [OS=Homo sapiens]	5.066	0.00297988	0.621	0.109179	0.746	0.128233	1.164	0.52448
Q9GZL7	ribosome biogenesis protein WDR12 [OS=Homo sapiens]	1.248	0.977235	1.515	0.95088	5.424	0.533031	2.982	0.781837
Q9Y3A5	Ribosome maturation protein SBDS [OS=Homo sapiens]	1.127	0.985862	1.118	0.998792	1.775	0.943896	1.68	0.963312
Q96E11	Ribosome-recycling factor, mitochondrial [OS=Homo sapiens]	1.268	0.982894	0.763	0.699331	0.821	0.392116	1.331	0.962458
P16083	Ribosyldihydronicotinamide dehydrogenase [quinone] [OS=Homo sapiens]	0.849	0.840502	1.029	0.998792	1.153	0.810336	1.059	0.807733
Q96AT9	ribulose-phosphate 3-epimerase [OS=Homo sapiens]	1.287	0.982894	1.347	0.998792	1.996	0.987109	1.793	0.998181
O00442	RNA 3'-terminal phosphate cyclase [OS=Homo sapiens]	1.065	0.989364	1.077	0.998792	2.457	0.996465	2.167	0.993655
Q9H0A0	RNA cytidine acetyltransferase [OS=Homo sapiens]	1.295	0.726233	1.508	0.961681	3.152	0.972652	1.955	0.963345
Q8N7H5	RNA polymerase II-associated factor 1 homolog [OS=Homo sapiens]	1.447	0.934669	1.56	0.95748	2.256	0.987109	1.551	0.993655
Q9H6T3	RNA polymerase II-associated protein 3 [OS=Homo sapiens]	0.692	0.623024	1.245	0.998792	100	2.36154e-16	100	3.01268e-16
Q9NTZ6	RNA-binding protein 12 [OS=Homo sapiens]	0.994	0.982894	1.216	0.998792	2.187	0.987109	1.705	0.989434
Q5T8P6	RNA-binding protein 26 [OS=Homo sapiens]	3.679	0.00155926	1.466	0.998792	2.275	0.986123	1.529	0.996723
P98179	RNA-binding protein 3 [OS=Homo sapiens]	0.986	0.984548	0.782	0.47389	3.971	0.943896	4.071	0.452695
Q9Y5S9	RNA-binding protein 8A [OS=Homo sapiens]	0.963	0.961762	1.565	0.894626	3.878	0.943896	2.269	0.989466
Q01844	RNA-binding protein EWS [OS=Homo sapiens]	1.072	0.992076	0.969	0.957971	3.082	0.985767	2.954	0.874855
Q9NRX1	RNA-binding protein pno1 [OS=Homo sapiens]	1.435	0.892652	8.164	2.37416e-07	4.905	0.602882	0.624	0.273794
Q5TZA2	Rootletin [OS=Homo sapiens]	2.822	0.0210825	1.616	0.95748	1.666	0.985767	1.004	0.844961
Q9Y6N7	Roundabout homolog 1 [OS=Homo sapiens]	1.759	0.718107	0.961	0.962436	3.412	0.943896	3.598	0.522877
P22087	rRNA 2'-O-methyltransferase fibrillarin [OS=Homo sapiens]	1.174	0.960285	1.399	0.973798	4.646	0.897157	2.954	0.901272
Q96T51	RUN and FYVE domain-containing protein 1 [OS=Homo sapiens]	1.202	0.988688	1.249	0.998792	2.139	0.985767	2.014	0.996723
Q9Y265	RuvB-like 1 [OS=Homo sapiens]	1.016	0.990643	1.141	0.998792	3.136	0.986123	2.374	0.992418
Q9Y230	RuvB-like 2 [OS=Homo sapiens]	1.002	0.989364	1.411	0.965534	3.435	0.985767	2.386	0.984183
P21817	Ryanodine receptor 1 [OS=Homo sapiens]	3.025	0.0113124	1.036	0.996597	1.794	0.977619	1.862	0.997001
Q8NBX0	saccharopine dehydrogenase-like oxidoreductase [OS=Homo sapiens]	0.874	0.858461	0.94	0.939872	1.51	0.876553	1.603	0.942423
O43865	S-adenosylhomocysteine hydrolase-like protein 1 [OS=Homo sapiens]	1.059	0.990643	1.359	0.998792	1.545	0.970454	1.246	0.911937
P31153	S-adenosylmethionine synthase isoform type-2 [OS=Homo sapiens]	1.126	0.984116	1.285	0.998792	3.554	0.977619	2.423	0.983045
P82979	SAP domain-containing ribonucleoprotein [OS=Homo sapiens]	0.974	0.959437	1.207	0.998792	4.154	0.918599	2.856	0.895081
P16615	Sarcoplasmic/endoplasmic reticulum calcium ATPase 2 [OS=Homo sapiens]	1.224	0.8564	1.301	0.998792	2.99	0.987109	2.259	0.992634
Q6P3W7	SCY1-like protein 2 [OS=Homo sapiens]	1.067	0.987663	1.127	0.998792	0.748	0.308335	0.673	0.276234
Q8WVM8	Sec1 family domain-containing protein 1 [OS=Homo sapiens]	0.892	0.76395	1.13	0.998792	2.685	0.996465	2.353	0.987179
Q9Y6Y8	SEC23-interacting protein [OS=Homo sapiens]	1.068	0.990125	1.145	0.998792	2.403	0.990938	2.076	0.99827
Q12765	Secernin-1 [OS=Homo sapiens]	1.008	0.984548	0.898	0.898327	0.809	0.147229	0.89	0.12048
Q96FV2	Secernin-2 [OS=Homo sapiens]	0.532	0.0865689	0.416	0.00841403	0.521	0.0732306	1.058	0.70554
O15127	Secretory carrier-associated membrane protein 2 [OS=Homo sapiens]	1.453	0.853444	1.185	0.998792	2.22	0.987109	1.851	0.98812
O14828	Secretory carrier-associated membrane protein 3 [OS=Homo sapiens]	1.178	0.985862	1.576	0.842338	2.751	0.996254	1.791	0.992634
Q13228	Selenium-binding protein 1 [OS=Homo sapiens]	1.247	0.96447	0.626	0.137753	0.938	0.597072	1.508	0.973052
P57772	selenocysteine-specific elongation factor [OS=Homo sapiens]	1.002	0.984548	1.521	0.961528	1.278	0.962057	0.819	0.609751
Q8WWX9	Selenoprotein M [OS=Homo sapiens]	1.554	0.696	1.214	0.999965	3.167	0.943896	2.504	0.859554
Q9BVL4	Selenoprotein O [OS=Homo sapiens]	0.781	0.848912	0.782	0.806721	1.618	0.987109	1.793	0.989466
Q96LD8	sentrin-specific protease 8 [OS=Homo sapiens]	1.145	0.98974
P35270	Sepiapterin reductase [OS=Homo sapiens]	1.76	0.530627	0.985	0.959919	2.673	0.996465	2.469	0.973052
Q9P0V9	septin-10 [OS=Homo sapiens]	0.731	0.421768	1.284	0.998792	1.062	0.573019	0.816	0.0804738
Q15019	septin-2 [OS=Homo sapiens]	0.791	0.593856	1.121	0.998792	1.538	0.943896	1.374	0.9561
Q16181	Septin-7 [OS=Homo sapiens]	0.949	0.981432	1.058	0.998792	1.574	0.946424	1.458	0.963345
Q96GA7	serine dehydratase-like [OS=Homo sapiens]	1.877	0.59906	0.973	0.980216	0.817	0.43003	0.788	0.420376
O15269	serine palmitoyltransferase 1 [OS=Homo sapiens]	1.204	0.9649	1.812	0.800514	3.245	0.943896	1.774	0.989466
O15270	Serine palmitoyltransferase 2 [OS=Homo sapiens]	0.883	0.892652	1.474	0.98297	1.769	0.987109	1.686	0.994131
Q92743	Serine protease HTRA1 [OS=Homo sapiens]			1.913	0.587897	4.954	0.659158	2.365	0.909818
O43464	Serine protease HTRA2, mitochondrial [OS=Homo sapiens]	0.671	0.693804	0.973	0.975357	2.127	0.990938	2.032	0.962592
Q8IYB3	Serine/arginine repetitive matrix protein 1 [OS=Homo sapiens]	1.2	0.983918	1.499	0.938439	5.852	0.390238	3.463	0.480211
Q9UQ35	serine/arginine repetitive matrix protein 2 [OS=Homo sapiens]	1.393	0.525098	1.23	0.998792	3.026	0.987109	2.17	0.99328
Q05519	serine/arginine-rich splicing factor 11 [OS=Homo sapiens]	1.167	0.985862	1.533	0.938366	4.315	0.808138	2.562	0.913006
Q01130	serine/arginine-rich splicing factor 2 [OS=Homo sapiens]	1.164	0.936064	1.444	0.959908	6.622	0.602672	3.426	0.889971
P84103	Serine/arginine-rich splicing factor 3 [OS=Homo sapiens]	1.033	0.990125	1.388	0.975357	5.054	0.849791	2.997	0.901272
Q08170	Serine/arginine-rich splicing factor 4 [OS=Homo sapiens]	2.882	0.0186533	1.301	0.998792	2.759	0.985767	2.056	0.957177
Q13247	Serine/arginine-rich splicing factor 6 [OS=Homo sapiens]	1.159	0.950815	1.56	0.88164	7.129	0.518495	4.252	0.357677
Q16629	serine/arginine-rich splicing factor 7 [OS=Homo sapiens]	0.767	0.344904	1.311	0.998792	4.495	0.922364	3.011	0.894269
Q13242	serine/arginine-rich splicing factor 9 [OS=Homo sapiens]	1.34	0.801801	1.288	0.998792	5.129	0.822923	4.503	0.311368
O94804	Serine/threonine-protein kinase 10 [OS=Homo sapiens]	1.279	0.982894	0.738	0.682614	1.003	0.805995	1.356	0.984183
O00506	serine/threonine-protein kinase 25 [OS=Homo sapiens]	1.278	0.984485	1.313	0.998792	2.351	0.985767	1.838	0.987179
Q9Y5S2	Serine/threonine-protein kinase MRCK beta [OS=Homo sapiens]	0.957	0.947729	1.252	0.998792	2.517	0.985767	2.318	0.901272
P42345	Serine/threonine-protein kinase mTOR [OS=Homo sapiens]	1.301	0.981432
Q16513	Serine/threonine-protein kinase N2 [OS=Homo sapiens]	1.313	0.980823	1.406	0.996247	1.173	0.942859	0.766	0.519588
Q8TD19	Serine/threonine-protein kinase Nek9 [OS=Homo sapiens]	0.928	0.934669	0.912	0.940986	1.713	0.977952	1.951	0.992634
O95747	Serine/threonine-protein kinase OSR1 [OS=Homo sapiens]	1.011	0.982894	1.223	0.998792	2.312	0.996465	1.996	0.999499
Q13153	Serine/threonine-protein kinase PAK 1 [OS=Homo sapiens]	0.586	0.196743	1.192	0.998792	2.062	0.987734	1.702	0.989727
Q13177	Serine/threonine-protein kinase PAK 2 [OS=Homo sapiens]	0.91	0.892652	1.211	0.998792	3.21	0.985767	2.453	0.973054
Q9H2K8	Serine/threonine-protein kinase TAO3 [OS=Homo sapiens]	1.262	0.982894	1.208	0.998792	1.374	0.943896	1.12	0.911937
Q9UHD2	Serine/threonine-protein kinase TBK1 [OS=Homo sapiens]	1.006	0.982894
P63151	Serine/threonine-protein phosphatase 2A 55 kDa regulatory subunit B alpha isoform [OS=Homo sapiens]	0.892	0.858461	1.038	0.98297	2.268	0.987109	2.1	0.998181
P30153	serine/threonine-protein phosphatase 2A 65 kDa regulatory subunit A alpha isoform [OS=Homo sapiens]	1.075	0.987663	1.208	0.998792	2.315	0.996465	1.867	0.994131
P67775	Serine/threonine-protein phosphatase 2A catalytic subunit alpha isoform [OS=Homo sapiens]	0.01	3.63449e-16	1.158	0.998792	2.549	0.996465	2.126	0.994131
P60510	Serine/threonine-protein phosphatase 4 catalytic subunit [OS=Homo sapiens]	1.451	0.769513	1.512	0.981794	2.59	0.985767	1.838	0.989434
Q6IN85	Serine/threonine-protein phosphatase 4 regulatory subunit 3A [OS=Homo sapiens]	2.099	0.567363	0.849	0.906452	0.977	0.83244	0.999	0.750102
P53041	Serine/threonine-protein phosphatase 5 [OS=Homo sapiens]	1.116	0.999727	1.032	0.972887	1.946	0.985644	2.238	0.989466
O00743	Serine/threonine-protein phosphatase 6 catalytic subunit [OS=Homo sapiens]	1.139	0.992076	1.273	0.998792	3.367	0.941918	2.538	0.845206
Q9UPN7	Serine/threonine-protein phosphatase 6 regulatory subunit 1 [OS=Homo sapiens]	0.973	0.976803	1.104	0.998792	1.795	0.996465	1.413	0.98812
O75170	Serine/threonine-protein phosphatase 6 regulatory subunit 2 [OS=Homo sapiens]			1.51	0.95088	3.898	0.881547	2.691	0.895081
P62140	Serine/threonine-protein phosphatase PP1-beta catalytic subunit [OS=Homo sapiens]	0.741	0.325772	1.338	0.998792	2	0.986123	1.427	0.962592
Q9Y3F4	Serine-threonine kinase receptor-associated protein [OS=Homo sapiens]	0.876	0.867431	1.296	0.998792	2.576	0.996636	1.802	0.983136
P49591	Serine--tRNA ligase, cytoplasmic [OS=Homo sapiens]	1.262	0.840502	1.06	0.998792	2.73	0.996465	2.416	0.983136
P02787	Serotransferrin [OS=Homo sapiens]	1.733	0.853444	1.188	0.998792	0.934	0.59062	0.847	0.615018
P35237	serpin B6 [OS=Homo sapiens]	0.891	0.826183	1.495	0.938439	2.201	0.990938	1.42	0.962458
P50453	Serpin B9 [OS=Homo sapiens]	1.19	0.989364	1.647	0.715572	3.015	0.987109	1.765	0.965006
P50454	Serpin H1 [OS=Homo sapiens]	1.037	0.997958	2.046	0.252069	7.727	0.43003	3.466	0.883289
Q9BXP5	serrate RNA effector molecule homolog [OS=Homo sapiens]	1.048	0.990125	1.47	0.955843	4.059	0.934283	2.662	0.955581
P10768	S-formylglutathione hydrolase [OS=Homo sapiens]	0.955	0.982894	0.879	0.841358	1.242	0.855754	1.346	0.955581
O75368	SH3 domain-binding glutamic acid-rich-like protein [OS=Homo sapiens]	0.638	0.0489691	0.836	0.772272	0.782	0.393177	0.951	0.715061
Q9UJC5	SH3 domain-binding glutamic acid-rich-like protein 2 [OS=Homo sapiens]	0.01	3.63449e-16	0.95	0.961528	1.806	0.985767	1.738	0.994707
Q9H299	SH3 domain-binding glutamic acid-rich-like protein 3 [OS=Homo sapiens]	0.986	0.985862	1.341	0.996597	4.812	0.879246	3.4	0.825566
P29353	SHC-transforming protein 1 [OS=Homo sapiens]	1.431	0.816218	1.444	0.981785	3.463	0.873654	2.388	0.883249
P45954	Short/branched chain specific acyl-CoA dehydrogenase, mitochondrial [OS=Homo sapiens]	1.04	0.988688	0.983	0.955107	1.992	0.985767	1.853	0.989466
Q9HAT2	sialate O-acetylesterase [OS=Homo sapiens]	0.674	0.566754	0.59	0.0175645	1.341	0.727765	2.184	0.992634
Q9NR45	sialic acid synthase [OS=Homo sapiens]	0.621	0.0281806	0.77	0.526656	3.197	0.985767	4.149	0.725195
Q99519	sialidase-1 [OS=Homo sapiens]	0.874	0.859912	1.182	0.998792	1.174	0.876553	1.038	0.864305
Q9H9B4	Sideroflexin-1 [OS=Homo sapiens]	1.061	0.988688	0.836	0.524888	2.095	0.985767	2.569	0.962592
Q9BWM7	Sideroflexin-3 [OS=Homo sapiens]	0.966	0.937315	1.376	0.977491	2.826	0.996465	2.011	0.994131
Q5BJF2	sigma intracellular receptor 2 [OS=Homo sapiens]	3.503	0.272554	1.588	0.973798	7.577	0.0753846	3.177	0.566579
Q99720	sigma non-opioid intracellular receptor 1 [OS=Homo sapiens]	1.572	0.761054	1.226	0.998792	1.353	0.962592	0.573	0.143228
P67812	Signal peptidase complex catalytic subunit SEC11A [OS=Homo sapiens]	1.08	0.990125	1.503	0.95748	4.206	0.846352	2.498	0.937727
Q9Y6A9	Signal peptidase complex subunit 1 [OS=Homo sapiens]	1.174	0.984548	0.929	0.862275	3.403	0.985767	3.396	0.644991
Q15005	Signal peptidase complex subunit 2 [OS=Homo sapiens]	1.472	0.719257	0.89	0.805836	3.076	0.985767	3.276	0.687468
P61009	Signal peptidase complex subunit 3 [OS=Homo sapiens]	1.259	0.976425	0.868	0.676176	3.403	0.985644	3.733	0.490421
Q8TCT8	Signal peptide peptidase-like 2A [OS=Homo sapiens]	1.545	0.658119	1.39	0.998792	1.938	0.990668	1.242	0.962592
P37108	Signal recognition particle 14 kDa protein [OS=Homo sapiens]	1.409	0.549088	1.381	0.989469	4.258	0.911605	2.794	0.929106
[truncated: 454 more rows]
